# Supplementary material for: Untargeted metabolomic profiling and genome mining of endophytic Stenotrophomonas maltophilia strain 3A reveal a rich source of bioactive secondary metabolites
Source: Front Microbiol. 2026 May 12;17:1792452. doi: 10.3389/fmicb.2026.1792452 (PMC13201425; doi:10.3389/fmicb.2026.1792452)
Supplement: Supplementary file 1 [file Table_1.xlsx]

## Sheet: Compounds
Name	Formula	Calc. MW	m/z	RT [min]	Area (Max.)
nufenoxole	C25 H29 N3 O	387.23	194.622	0.468	298560
cyenopyrafen	C24 H31 N3 O2	393.243	394.251	0.473	524188
[Similar to: KKK; ΔMass: -145.1245 Da]	C8 H19 N9 O	257.171	275.205	0.484	1.67213e+07
tramazoline	C13 H17 N3	215.143	216.15	0.485	569304
di-Isoamylthiomalate	C14 H26 O4 S	290.156	291.163	0.485	1.13394e+06
NAPROXOL	C14 H16 O2	216.114	433.236	0.488	489585
Methapyrilene	C14 H19 N3 S	261.129	262.137	0.489	1.34792e+07
cGMP	C10 H12 N5 O7 P	345.049	368.038	0.525	1.75124e+06
Baytril	C19 H22 F N3 O3	359.165	360.172	0.53	3.68501e+06
[Similar to: L-(+)-Arginine; ΔMass: 0.0225 Da]	C4 H14 N8	174.134	387.231	0.531	1.67276e+07
Nimodipine	C21 H26 N2 O7	418.176	419.183	0.532	916415
[Similar to: Acetylarginine; ΔMass: -0.0140 Da]	C5 H12 N8 O2	216.108	217.116	0.533	3.55973e+07
Penicillin A	C16 H26 N2 O4 S	342.161	343.168	0.535	1.60014e+07
Garcinone C	C23 H26 O7	414.17	456.204	0.535	1.1001e+07
Olanzapine	C17 H20 N4 S	312.14	313.147	0.538	1.15328e+06
Phaseolin	C20 H18 O4	322.122	323.129	0.538	2.68144e+06
3-(Methylthio)hexyl hexanoate	C13 H26 O2 S	246.166	288.2	0.539	1.2144e+07
Cilastatin	C16 H26 N2 O5 S	358.157	359.164	0.542	4.96873e+06
8-AzaG	C4 H4 N6 O	152.045	153.052	0.545	6.23902e+06
Urdamycinone B	C25 H24 O8	452.146	453.154	0.546	4.12017e+06
Morphine 6-beta-D-glucopyranosiduronide	C23 H27 N O9	461.169	462.176	0.548	1.35311e+06
Fluperlapine	C19 H20 F N3	309.165	292.162	0.549	6.77501e+06
Ponatinib	C29 H27 F3 N6 O	532.219	533.226	0.549	2.19588e+06
[Similar to: NP-003319; ΔMass: -8.0143 Da]	C9 H15 N4 O3 P S	290.059	291.067	0.549	4.69275e+07
[Similar to: Isoxanthopterin; ΔMass: -28.0218 Da]	C2 H5 N3 O5	151.023	152.03	0.554	2.51142e+07
Rotenone	C23 H22 O6	394.142	395.15	0.556	5.12145e+06
Narceine	C23 H27 N O8	445.175	446.182	0.561	1.97315e+06
Succinic acid	C4 H6 O4	118.027	182.042	0.564	2.19212e+06
Baytril	C19 H22 F N3 O3	359.165	360.172	0.564	1.40212e+06
Tephrosin	C23 H22 O7	410.137	452.17	0.566	1.63616e+06
Cyclomorusin	C25 H22 O6	418.142	419.149	0.576	2.0931e+06
Flunoxaprofen	C16 H12 F N O3	285.079	286.086	0.589	2.29531e+06
O,O-Diethyl thiophosphate	C4 H11 O3 P S	170.017	171.024	0.612	2.31434e+07
Rotenone	C23 H22 O6	394.142	436.175	0.619	1.31168e+07
Gonan-3-yl hydrogen sulfate	C17 H28 O4 S	328.171	329.178	0.623	1.13354e+07
[Similar to: Isoxanthopterin; ΔMass: -28.0217 Da]	C2 H5 N3 O5	151.023	152.03	0.644	3.94777e+07
Narceine	C23 H27 N O8	445.176	446.183	0.651	3.67597e+06
N-NITROSOSARCOSINE	C3 H6 N2 O3	118.038	237.084	0.664	1.45818e+07
Zipeprol	C23 H32 N2 O3	384.24	443.254	0.665	136176
Tivantinib	C23 H19 N3 O2	369.149	411.182	0.665	1.92896e+06
11-O-Demethylpradinone I	C24 H16 O10	464.076	463.069	0.666	77022.5
DOG	C19 H36 O5	344.258	343.25	0.668	531290
Delmadinone acetate	C23 H27 Cl O4	402.161	401.154	0.669	211122
(4S)-4-[(11-Carboxyundecanoyl)oxy]-4-(trimethylammonio)butanoate	C19 H35 N O6	373.248	372.241	0.673	655885
Alfentanil	C21 H32 N6 O3	416.255	415.247	0.674	354410
6-Hydroxypentadecanedioic acid	C15 H28 O5	288.194	287.187	0.676	78723
Auriculine	C31 H45 N O8	559.315	558.307	0.679	217263
Batimastat	C23 H31 N3 O4 S2	477.178	478.185	0.679	1.1911e+07
(9alpha,11alpha,13E,15S)-5,6,9,11,15-Pentahydroxyprost-13-en-1-oic acid	C20 H36 O7	388.248	387.241	0.679	1.0327e+06
Primaquine	C15 H21 N3 O	259.168	258.16	0.68	75137.7
Oxyphenisatin Acetate	C24 H19 N O5	401.128	400.121	0.68	112604
8-Hydroxyhexadecanedioic acid	C16 H30 O5	302.21	301.203	0.68	1.0401e+07
[Similar to: Isoxanthopterin; ΔMass: -27.9830 Da]	C4 H5 N7	151.061	152.069	0.681	1.48227e+06
Biocytin	C16 H28 N4 O4 S	372.182	417.18	0.683	119067
(-)-pinellic acid	C18 H34 O5	330.241	367.189	0.684	313130
1-Oleoyl-lysophosphatidic acid	C21 H41 O7 P	436.258	435.251	0.684	607002
2,6-Di-iso-propylnaphthalene	C16 H20	212.156	271.17	0.685	1.07119e+06
Benfluorex	C19 H20 F3 N O2	351.144	350.136	0.686	129736
Oxymetazoline	C16 H24 N2 O	260.188	259.181	0.686	506861
Nonivamide	C17 H27 N O3	293.199	292.191	0.688	52214.4
D-617	C17 H26 N2 O2	290.199	289.192	0.69	362371
Ptaquiloside	C20 H30 O8	398.196	397.188	0.691	232419
(1Z,2E)-N-[(1S,5S,6R)-5-Hydroxy-5-{(1E,3E,5E,7Z)-7-hydroxy-7-[(2-hydroxy-5-oxo-1-cyclopenten-1-yl)imino]-1,3,5-heptatrien-1-yl}-2-oxo-7-oxabicyclo[4.1.0]hept-3-en-3-yl]-2,4-dimethyl-2-octenimidic acid	C28 H34 N2 O7	510.239	511.246	0.692	1.45203e+07
(3,8-Dimethyl-3H-imidazo[4,5-f]quinoxalin-2-yl)azanyl acetate	C13 H13 N5 O2	271.106	316.104	0.693	822066
Oxyphencyclimine	C20 H28 N2 O3	344.211	389.209	0.693	191198
guaiapate	C18 H29 N O4	323.209	304.191	0.693	75885.5
SB-206553	C17 H16 N4 O	292.132	273.114	0.694	311612
DBED	C16 H20 N2	240.162	299.176	0.694	136813
NP-006605	C19 H27 N O7	381.179	380.172	0.694	1.0859e+06
[Similar to: N-({(1S,4S,6S)-4-[2-(Cyclopentylamino)-2-oxoethyl]-6-isopropyl-3-methyl-2-cyclohexen-1-yl}methyl)benzamide; ΔMass: 35.9606 Da]	C20 H37 N2 O6 P	432.238	431.231	0.695	457559
Di-n-Amyl phthalate	C18 H26 O4	306.184	365.198	0.697	117648
15-Ethyl-1,11-diazatetracyclo[13.3.1.0~4,12~.0~5,10~]nonadeca-5,7,9,11-tetraen-4-ol 1-oxide	C19 H26 N2 O2	314.199	313.192	0.697	105023
Fenspiride	C15 H20 N2 O2	260.152	259.144	0.699	7.31953e+06
Methylphenidate	C14 H19 N O2	233.14	232.133	0.701	7.12895e+06
N-[2-(4-{[5-(Aminomethyl)-3-furyl]methoxy}phenyl)ethyl]glutamine	C19 H25 N3 O5	375.18	374.173	0.702	263981
Ancymidol	C15 H16 N2 O2	256.121	315.135	0.702	511417
bufuralol	C16 H23 N O2	261.172	260.165	0.706	196680
4-(2-{4-[(2E)-3-(4-Chlorophenyl)-2-propen-1-yl]-1-piperazinyl}ethyl)benzoic acid	C22 H25 Cl N2 O2	384.16	402.194	0.713	2.42534e+07
Rabeprazole	C18 H21 N3 O3 S	359.129	360.136	0.738	2.98266e+07
(6beta,13alpha)-9-Hydroxy-18-oxo-6,18-epoxypimar-7-en-16-yl hydrogen sulfate	C20 H30 O7 S	414.17	415.178	0.739	3.41737e+07
rezatomidine	C13 H16 N2 S	232.103	233.11	0.74	1.06754e+08
Pyrrobutamine	C20 H22 Cl N	311.144	353.178	0.746	2.50785e+07
cinnamodial	C17 H24 O5	308.162	307.155	0.75	900756
[Similar to: Adenosine 5'-phosphosulfate; ΔMass: -271.0825 Da]	C2 H2 Cl O4 P	155.937	154.93	0.751	3.11811e+07
albutoin	C10 H16 N2 O S	212.098	251.061	0.759	2.3571e+07
XE991	C26 H20 N2 O	376.157	399.146	0.767	2.38855e+06
[Similar to: 3-{[(4-methylbenzoyl)oxy]ethanimidoyl}-1-benzothiophene; ΔMass: -4.0122 Da]	C10 H17 N3 O4 P2	305.07	306.077	0.776	5.11692e+07
canavaninosuccinate	C9 H16 N4 O7	292.101	602.235	0.783	641437
Calabaxanthone	C24 H24 O5	392.164	393.171	0.787	932755
SL7800000	C7 H7 N O4	169.037	204.007	0.795	3.54397e+07
neptamustine	C8 H16 Cl N3 O2	221.093	280.107	0.803	5.74546e+06
Allopurinol	C5 H4 N4 O	136.039	135.032	0.805	4.43375e+07
Cinacalcet	C22 H22 F3 N	357.17	356.162	0.809	3.3969e+06
Pyridoxamine 5'-phospate	C8 H13 N2 O5 P	248.057	247.049	0.814	905569
(-)-Febrifugine	C16 H19 N3 O3	301.141	300.134	0.816	3.594e+06
Medifoxamine	C16 H19 N O2	257.141	256.133	0.816	1.14035e+07
(+)-Aureothin	C22 H23 N O6	397.151	396.144	0.822	426462
Michler's ketone	C17 H20 N2 O	268.157	313.156	0.823	2.85298e+06
NSC 1775	C16 H18 O2	242.13	241.123	0.823	807902
Combretastatin A-4	C18 H20 O5	316.132	315.125	0.824	677211
(-)-Rhododendrin	C16 H24 O7	328.153	327.146	0.824	3.11741e+06
Methyl 1-[(1S)-2,2-dimethyl-2,3-dihydro-1H-inden-1-yl]-1H-imidazole-5-carboxylate	C16 H18 N2 O2	270.136	315.135	0.825	5.57888e+06
Bendazac	C16 H14 N2 O3	282.1	341.114	0.826	6.85334e+06
N(6)-[(indol-3-yl)acetyl]-L-lysine	C16 H21 N3 O3	303.158	284.14	0.827	4.54341e+06
Capecitabine	C15 H22 F N3 O6	359.149	358.141	0.827	3.30626e+06
Tolmetin Î²-D-Glucuronide	C21 H23 N O9	433.137	432.13	0.827	416299
(2E,2'E)-N,N'-1,4-Butanediylbis[3-(3,4-dihydroxyphenyl)acrylamide]	C22 H24 N2 O6	412.164	411.157	0.828	2.22861e+06
E3040	C16 H17 N3 O S	299.108	341.142	0.829	5.17005e+07
Bumadizone	C19 H22 N2 O3	326.164	385.178	0.829	5.49768e+06
citibrasine	C17 H17 N O6	331.106	330.099	0.83	9.70179e+06
Itopride	C20 H26 N2 O4	358.189	357.182	0.83	1.59566e+06
Tenofovir	C9 H14 N5 O4 P	287.079	286.071	0.831	3.68944e+06
1,2,3,9,10-Pentamethoxy-7H-dibenzo[de,g]quinolin-7-one	C21 H19 N O6	381.12	380.112	0.831	504206
Nafamostat	C19 H17 N5 O2	347.137	346.13	0.831	6.85958e+06
N',O'-DIACETYLFUSAROCHROMANONE	C19 H24 N2 O6	376.164	375.157	0.831	2.40617e+06
Myxochelin A	C20 H24 N2 O7	404.159	403.152	0.832	4.95197e+06
(Z)-N-[(2S)-2-Amino-1-hydroxy-3-(4-hydroxyphenyl)propylidene]-3-{(Z)-[(2E)-1-hydroxy-4-methoxy-4-oxo-2-buten-1-ylidene]amino}-L-alanine	C17 H21 N3 O7	379.14	378.132	0.832	1.18445e+06
2-(4-Hydroxyphenyl)-5,6,7,8-tetramethoxy-2,3-dihydro-4H-chromen-4-one	C19 H20 O7	360.121	359.114	0.832	3.37237e+06
Flusilazole	C16 H15 F2 N3 Si	315.1	314.093	0.832	1.38665e+06
7,8-Didehydro-4,5-epoxymorphinan-3,6-diol	C16 H17 N O3	271.121	316.119	0.832	1.39572e+07
2-Bromophenol	C6 H5 Br O	171.952	170.945	0.832	4.23881e+06
MFCD00020424	C18 H20 N2 O3	312.148	357.146	0.833	9.26965e+06
Picrotoxinin	C15 H16 O6	292.095	291.087	0.833	4.6277e+06
propazine	C9 H16 Cl N5	229.109	228.102	0.834	1.01533e+07
chelirubine	C21 H16 N O5	362.102	399.051	0.834	3.20543e+06
6-(1,2,3,4-Tetrahydro-6-methoxy-2-naphthyl)-2(1H)-pyridone	C16 H17 N O2	255.126	254.118	0.834	2.88874e+06
Oleocanthal	C17 H20 O5	304.131	303.124	0.835	4.18725e+06
SULFORIDAZINE	C21 H26 N2 O2 S2	402.144	401.136	0.835	3.86035e+06
Methyl 5-(1-propyn-1-yl)-2-thiophenepropanoate	C11 H12 O2 S	208.055	461.111	0.835	2.30583e+06
Thiothixene	C23 H29 N3 O2 S2	443.171	488.169	0.836	4.19259e+06
THIORIDAZINE	C21 H26 N2 S2	370.154	369.146	0.837	4.63924e+06
DEHYDROCOSTUS LACTONE	C15 H18 O2	230.13	229.122	0.839	2.674e+06
[Similar to: (1R,9R)-5-(Isonicotinoylamino)-6-oxo-N-phenyl-7,11-diazatricyclo[7.3.1.02,7]trideca-2,4-diene-11-carboxamide; ΔMass: -259.1081 Da]	C6 H11 N4 P	170.072	229.086	0.839	4.8595e+07
(3Z)-3-({6-[2-(Dimethylamino)ethyl]-4-methoxy-1,3-benzodioxol-5-yl}methylene)-6,7-dimethoxy-1-isoindolinone	C23 H26 N2 O6	426.18	425.173	0.841	8.77554e+06
GW-409544	C31 H30 N2 O5	510.213	509.206	0.843	1.19977e+06
5-Hydroxy-2-{[(2E,4E)-5-(4-hydroxyphenyl)-2,4-pentadienoyl]amino}benzoic acid	C18 H15 N O5	325.094	384.108	0.843	2.28646e+06
Sancycline	C21 H22 N2 O7	414.144	473.159	0.845	2.99783e+06
Meseclazone	C11 H10 Cl N O3	239.036	238.028	0.872	8.88039e+06
Purine	C5 H4 N4	120.044	119.036	0.881	8.43065e+06
4-(9H-beta-Carbolin-1-yl)-1,2,4-butanetriol	C15 H16 N2 O3	272.116	271.108	0.892	3.70272e+06
naloxone	C19 H21 N O4	327.147	326.14	0.892	2.39768e+06
uredepa	C7 H14 N3 O3 P	219.077	218.07	0.899	1.44876e+07
1-(1H-Imidazol-5-yl)-3-(phosphonooxy)-2-propanone	C6 H9 N2 O5 P	220.025	219.018	0.923	280941
Estrone glucuronide	C24 H30 O8	446.192	447.199	0.93	1.66723e+06
3,5-Dioxooctanedioic acid	C8 H10 O6	202.048	201.041	0.937	6.68252e+06
2-Hydroxy-3-chloropenta-2,4-dienoate	C5 H5 Cl O3	147.992	146.985	0.94	1.63715e+07
[Similar to: Adenosine 5'-phosphosulfate; ΔMass: -271.0918 Da]	C2 H Cl O4 S	155.928	154.921	0.94	9.44736e+06
Medifoxamine	C16 H19 N O2	257.141	256.134	0.942	2.86465e+06
Danofloxacin	C19 H20 F N3 O3	357.149	358.157	0.943	409573
[Similar to: Citric acid; ΔMass: -0.0080 Da]	C7 H9 Cl O4	192.019	191.012	0.945	2.67569e+06
6,7-Dihydropteridine	C6 H6 N4	134.06	133.052	0.948	5.30138e+07
[Similar to: Citric acid; ΔMass: 0.0080 Da]	C3 H9 N6 P S	192.035	305.02	0.958	629314
2-Chloro-5-methylmaleylacetate	C7 H7 Cl O5	205.998	204.991	0.966	3.22018e+06
NSC 1775	C16 H18 O2	242.13	241.122	0.97	264855
Isradipine	C19 H21 N3 O5	371.148	416.147	1.007	1.09268e+06
253GML9Q62	C8 H8 S	136.034	137.042	1.011	265558
3,5-Dioxooctanedioic acid	C8 H10 O6	202.048	201.041	1.043	1.32104e+07
5-Formyl-2-furoic acid	C6 H4 O4	140.011	174.98	1.067	3.15144e+06
(2E)-N-[2-(Dihydroxymethyl)-4-hydroxy-5-methoxyphenyl]-3-(4-hydroxy-3-methoxyphenyl)acrylamide	C18 H19 N O7	361.117	360.109	1.079	3.6771e+06
Cetirizine	C21 H25 Cl N2 O3	388.155	389.162	1.08	1.48122e+06
2,3,-DIHYDROXYBENZOYLSERINE	C10 H11 N O6	241.059	240.052	1.084	2.11962e+07
docarpamine	C21 H30 N2 O8 S	470.17	469.163	1.086	91921.9
Sesamolin	C20 H18 O7	370.104	415.103	1.093	381212
DIMBOA	C9 H9 N O5	211.049	247.997	1.094	8.38213e+06
N-[(6-Hydroxy-7-methoxy-1,3-benzodioxol-5-yl)carbonyl]glycine	C11 H11 N O7	269.055	268.047	1.098	2.29716e+07
Flurazepam	C21 H23 Cl F N3 O	387.152	386.144	1.101	255257
bifenazate	C17 H20 N2 O3	300.147	345.146	1.107	7.36499e+06
Benazepril	C24 H28 N2 O5	424.201	423.194	1.133	563745
TOLMETIN	C15 H15 N O3	257.105	256.097	1.141	2.05151e+07
Indole-3-acryloylglycine	C13 H12 N2 O3	244.085	245.092	1.142	7.26361e+08
Cetirizine	C21 H25 Cl N2 O3	388.155	389.162	1.144	1.56549e+06
fenamole	C7 H7 N5	161.071	160.064	1.145	3.32103e+07
SULFORIDAZINE	C21 H26 N2 O2 S2	402.144	401.136	1.146	9.6984e+06
Varespladib methyl	C22 H22 N2 O5	394.152	393.145	1.148	1.1703e+06
6TVC31DEDE	C17 H22 N2 O2	286.167	285.16	1.15	446149
Indole-3-pyrubate	C11 H9 N O3	203.059	238.028	1.153	9.07069e+06
HEPES	C8 H18 N2 O4 S	238.098	237.091	1.153	5.00813e+06
6,7-Dihydropteridine	C6 H6 N4	134.06	133.052	1.164	7.00168e+07
2,3,4,5,6-Pentahydroxycyclohexyl 2-[(N-acetylcysteinyl)amino]-2-deoxyhexopyranoside	C17 H30 N2 O12 S	486.153	485.146	1.166	773039
(1,2-Dimethoxy-12-methyl-12,13-dihydro[1,3]benzodioxolo[5,6-c]phenanthridin-13-yl)acetic acid	C23 H21 N O6	407.137	406.13	1.167	1.10348e+06
Prinomide	C15 H13 N3 O2	267.1	266.092	1.17	4.42554e+06
Nigakilactone N	C21 H30 O7	394.201	393.193	1.175	663358
Acetoxypinoresinol	C22 H24 O8	416.146	397.128	1.177	5.42349e+06
Semilicoisoflavone B	C20 H16 O6	352.093	397.091	1.183	1.89651e+06
ANDILESIN A	C25 H32 O6	428.221	429.228	1.187	725767
pretazettine	C18 H21 N O5	331.142	376.141	1.199	4.92235e+06
8,12-Dihydroxy-2,2',2',6,9,13-hexamethyl-16-methylene-6'H,11H-spiro[10,14-dioxatetracyclo[7.6.1.0~1,12~.0~2,7~]hexadec-6-ene-5,3'-pyran]-6',11,15-trione	C25 H30 O8	458.195	441.192	1.201	935422
indeloxazine	C14 H17 N O2	231.125	230.118	1.205	1.03885e+07
[Similar to: 2-Hydroxycinnamic acid; ΔMass: 16.9926 Da]	C7 H8 N3 O P	181.04	180.033	1.206	1.16521e+07
Cloprostenol	C22 H29 Cl O6	424.166	469.164	1.21	485328
Tiagabine	C20 H25 N O2 S2	375.132	356.115	1.22	2.37827e+06
TES (buffer)	C6 H15 N O6 S	229.062	228.054	1.227	1.67947e+07
OCTICIZER	C20 H27 O4 P	362.165	363.173	1.232	1.11266e+06
(-)-4'-Demethylepipodophyllotoxin	C21 H20 O8	400.117	399.109	1.237	1.68329e+06
[Similar to: Methylmalonic acid; ΔMass: 58.0078 Da]	C5 H9 N2 O3 P	176.034	175.027	1.246	3.44192e+06
Metoxuran	C10 H13 Cl N2 O2	228.067	227.059	1.257	239560
5-Formyl-2-furoic acid	C6 H4 O4	140.011	174.98	1.26	7.69499e+06
Furamizole	C12 H8 N4 O5	288.05	287.042	1.273	5.28839e+06
N4-{4-[1-cyano-2-(2-pyridyl)vinyl]phenyl}-5-methyl-3-phenylisoxazole-4-carboxamide	C25 H18 N4 O2	406.142	407.149	1.289	8.07206e+07
Proxazole	C17 H25 N3 O	287.199	286.192	1.312	2.07193e+06
[Similar to: Citric acid; ΔMass: -43.9879 Da]	C6 H4 N4 O	148.039	147.032	1.319	2.91891e+08
[Similar to: Tipranavir; ΔMass: -457.1668 Da]	C6 H3 N5	145.039	144.032	1.321	5.56187e+06
Eperisone	C17 H25 N O	259.193	258.186	1.339	9.20034e+06
4,5-Dihydroxy-3-oxo-1-cyclohexene-1-carboxylic acid	C7 H8 O5	172.037	171.03	1.351	371997
4'-Methoxychalcone	C16 H14 O2	238.098	237.091	1.355	2.07186e+06
2-Hydroxyfelbamate	C11 H14 N2 O5	254.091	253.084	1.361	1.1633e+07
Myxochelin A	C20 H24 N2 O7	404.16	403.153	1.363	6.93617e+06
OCTICIZER	C20 H27 O4 P	362.166	363.173	1.365	1.13521e+06
Protopine	C20 H19 N O5	353.126	352.119	1.369	7.02061e+06
Reboxetine	C19 H23 N O3	313.168	312.161	1.371	3.09303e+06
Plinabulin	C19 H20 N4 O2	336.158	335.15	1.377	2.19169e+06
Agomelatine	C15 H17 N O2	243.125	242.118	1.38	1.59624e+07
[Similar to: Nodularin; ΔMass: -623.3768 Da]	C7 H12 N3 O2 P	201.066	200.059	1.381	2.96325e+07
Benazepril	C24 H28 N2 O5	424.2	423.193	1.384	451427
moiramide B	C25 H31 N3 O5	453.226	452.219	1.384	320733
(-)-codeine	C18 H21 N O3	299.152	298.144	1.388	1.16847e+07
Rolipram	C16 H21 N O3	275.151	274.144	1.39	7.21222e+06
[Similar to: N-Acetylvaline; ΔMass: 61.9855 Da]	C5 H11 N5 O5	221.075	220.068	1.395	1.86086e+06
Ketorolac	C15 H13 N O3	255.089	254.081	1.402	5.66433e+06
canavaninosuccinate	C9 H16 N4 O7	292.102	293.109	1.406	1.80584e+07
Zaleplon	C17 H15 N5 O	305.126	304.119	1.409	2.67843e+06
(1aR,2R,3S,11cS)-6,11-Dimethyl-1a,2,3,11c-tetrahydrotetrapheno[1,2-b]oxirene-2,3-diol	C20 H18 O3	306.126	305.119	1.416	468113
3-Formyl-2a-hydroxy-6,6,7b-trimethyl-2,2a,4a,5,6,7,7a,7b-octahydro-1H-cyclobuta[e]inden-2-yl 3-chloro-6-hydroxy-4-methoxy-2-methylbenzoate	C24 H29 Cl O6	448.164	447.157	1.425	436790
Athamantin	C24 H30 O7	430.2	431.207	1.437	949658
LY213829	C18 H27 N O2 S	321.176	322.184	1.441	2.38809e+07
moiramide B	C25 H31 N3 O5	453.228	452.22	1.457	506505
Diphenolic acid	C17 H18 O4	286.12	285.113	1.459	3.8066e+06
Diazinon	C12 H21 N2 O3 P S	304.103	303.095	1.477	251687
Tiagabine	C20 H25 N O2 S2	375.132	374.125	1.481	3.17226e+06
DL-Nordihydroguaiaretic acid	C18 H22 O4	302.152	301.144	1.505	896042
[Similar to: 2-(Acetylamino)hexanoic acid; ΔMass: 120.0460 Da]	C11 H24 N3 O4 P	293.151	292.144	1.519	1.35383e+07
Narcotoline	C21 H21 N O7	399.132	398.125	1.534	115261
Labetalol	C19 H24 N2 O3	328.179	387.193	1.56	4.46506e+06
Dasolampanel etibutil	C23 H32 Cl N5 O3	461.217	574.202	1.581	975078
(+)-Bicuculline	C20 H17 N O6	367.105	366.097	1.588	44432.1
Safinamide	C17 H19 F N2 O2	302.144	303.151	1.611	455651
[Similar to: 1-[4-(2-Methoxyphenyl)-1-piperazinyl]-2-[(3R,4S)-3-{[5-(4-morpholinylmethyl)-1,2-oxazol-3-yl]methyl}-4-piperidinyl]ethanone; ΔMass: -285.2177 Da]	C8 H13 N4 O P	212.082	211.075	1.634	1.85749e+08
Tetrahydrogeranylgeranyl diphosphate	C20 H40 O7 P2	454.224	453.217	1.662	125964
[Similar to: 4-(Tetrahydro-2-furanylcarbonyl)-N-(2-thienyl)tetrahydro-1(2H)-pyrazinecarboxamide; ΔMass: -137.0277 Da]	C6 H13 N4 P	172.087	171.08	1.666	5.63655e+07
6TVC31DEDE	C17 H22 N2 O2	286.169	287.176	1.677	1.34365e+06
Nitrendipine	C18 H20 N2 O6	360.133	359.126	1.681	44839.8
4-[(3,3-Dimethyl-2-oxiranyl)(hydroxy)methyl]-1-hydroxy-3,5,6-trimethoxy-10-methyl-9(10H)-acridinone	C22 H25 N O7	415.162	414.155	1.809	22277.9
Saracatinib	C27 H32 Cl N5 O5	541.208	540.201	1.938	868878
Ketoprofen	C16 H14 O3	254.093	253.086	1.963	2.46396e+06
Repirinast	C20 H21 N O5	355.142	354.135	1.983	6.56406e+06
met-gln	C10 H19 N3 O4 S	277.11	276.102	1.987	1.12434e+07
6'-Methoxycinchonan-3,9-diol	C20 H24 N2 O3	340.179	339.171	1.988	1.55688e+07
tasosartan	C23 H21 N7 O	411.181	410.173	2.04	4.29209e+06
fenoxycarb	C17 H19 N O4	301.131	300.124	2.078	1.69348e+07
Schradan	C8 H24 N4 O3 P2	286.131	285.124	2.128	9.27568e+06
Itopride	C20 H26 N2 O4	358.19	357.182	2.18	1.26493e+07
Methyl 14-hydroxy-14,15-dihydroeburnamenine-14-carboxylate	C21 H26 N2 O3	354.195	353.188	2.211	1.19912e+07
Cnicin	C20 H26 O7	378.168	359.15	2.32	2.73405e+06
Rhynchophylline	C22 H28 N2 O4	384.205	383.198	2.325	1.27367e+06
Diphenolic acid	C17 H18 O4	286.12	285.113	2.332	4.10864e+06
(2E)-3-(3,4-Dimethoxyphenyl)-N-[2-(3,4-dimethoxyphenyl)-2-hydroxyethyl]acrylamide	C21 H25 N O6	387.169	386.161	2.332	1.38308e+06
Isococculidine	C18 H23 N O2	285.172	284.165	2.333	5.00371e+06
Corphos	C21 H31 O8 P	442.176	441.168	2.339	5.87082e+06
Tetrahydrogeranylgeranyl diphosphate	C20 H40 O7 P2	454.224	453.216	2.381	408538
4',5,6,7-Tetramethoxyflavanone	C19 H20 O6	344.126	343.119	2.395	2.88273e+06
imicyafos	C11 H21 N4 O2 P S	304.113	303.106	2.408	7.39211e+06
3-Formyl-2a-methoxy-6,6,7b-trimethyl-2,2a,4a,5,6,7,7a,7b-octahydro-1H-cyclobuta[e]inden-2-yl 3-chloro-6-hydroxy-4-methoxy-2-methylbenzoate	C25 H31 Cl O6	462.183	461.176	2.46	1.8263e+06
Vercirnon	C22 H21 Cl N2 O4 S	444.091	443.084	2.49	1.69064e+06
Ganetespib	C20 H20 N4 O3	364.154	363.146	2.509	1.01372e+06
TOLMETIN	C15 H15 N O3	257.105	513.202	2.518	5.08181e+06
Isococculidine	C18 H23 N O2	285.173	284.165	2.565	1.13389e+07
deacetylvindoline	C23 H30 N2 O5	414.216	413.208	2.583	4.39749e+06
Casimiroin	C12 H11 N O4	233.069	232.062	2.59	8.72115e+07
pantoprazole	C16 H15 F2 N3 O4 S	383.075	428.073	2.59	3.63626e+07
[Similar to: (1S,4R)-4-[1-(3-Chloro-4-methylphenyl)-3,5-dimethyl-1H-pyrazol-4-yl]-2-cyclopenten-1-yl [(1R)-1-phenylethyl]carbamate; ΔMass: -97.0428 Da]	C12 H26 N4 O4 P2	352.144	351.137	2.592	8.81981e+06
gamma-Glutamyl-S-propylcysteine	C11 H20 N2 O5 S	292.11	291.102	2.598	2.42831e+07
L-365,260	C24 H22 N4 O2	398.173	397.165	2.599	2.72135e+06
(E,Z)-Gloxazone	C8 H16 N6 O S2	276.081	275.074	2.602	901786
Suxibuzone	C24 H26 N2 O6	438.179	437.172	2.626	60467.8
GE0405000	C17 H16 O2	252.114	251.107	2.627	3.09572e+06
Triethylenephosphoramide	C6 H12 N3 O P	173.071	172.064	2.632	3.70126e+06
prifelone	C19 H24 O2 S	316.151	315.143	2.633	2.47371e+06
Warfarin	C19 H16 O4	308.105	307.098	2.642	4.29332e+06
benzodepa	C12 H16 N3 O3 P	281.093	280.086	2.77	2.10388e+06
Tiagabine	C20 H25 N O2 S2	375.133	374.126	2.844	52652.9
AAH	C4 H8 N2 O4	148.048	149.055	2.908	844190
(-)-Oxycodone	C18 H21 N O4	315.147	314.14	3.017	1.11369e+07
Favan-3-ol	C15 H14 O2	226.098	225.091	3.046	7.46733e+08
AJ3255000	C16 H16 O2	240.114	239.107	3.076	2.20949e+06
Empagliflozin	C23 H27 Cl O7	450.144	449.137	3.078	63129
(5R)-2-(3,4-Dihydroxyphenyl)-N-{3-[(3-{(Z)-[(2,3-dihydroxyphenyl)(hydroxy)methylene]amino}propyl)amino]propyl}-5-methyl-4,5-dihydro-1,3-oxazole-4-carboximidic acid	C24 H30 N4 O7	486.214	485.206	3.213	44573.2
2,4-Dioxo-1,2,3,4-tetrahydro-5-pyrimidinediazonium	C4 H3 N4 O2	139.025	140.033	3.288	1.08977e+06
1-[(1-methyl-1H-imidazol-4-yl)sulfonyl]-4-(2-pyridinyl)piperazine	C13 H17 N5 O2 S	307.111	308.118	3.326	1.65127e+07
[Similar to: 1-Allyl-3-[(1S,2S,3S,4R,5R)-3-hydroxy-4-(4-morpholinyl)-6,8-dioxabicyclo[3.2.1]oct-2-yl]urea; ΔMass: -115.0292 Da]	C6 H14 N8	198.135	199.142	3.343	1.05187e+07
Thalassemine	C8 H19 N4 O6 P	298.103	299.11	3.368	530201
Maculosin	C14 H16 N2 O3	260.116	261.123	3.377	133322
Fursultiamine	C17 H26 N4 O3 S2	398.146	397.139	3.382	30312.3
Lacidipine	C26 H33 N O6	455.233	456.24	3.386	142343
Bortezomib	C19 H25 B N4 O4	384.196	385.204	3.39	4.33939e+06
5-Hydroxy-2,2-dimethyl-7,10-bis(3-methyl-2-buten-1-yl)-8-(2,4,5-trihydroxyphenyl)-2H,6H-pyrano[3,2-g]chromen-6-one	C30 H32 O7	504.216	505.224	3.422	208584
Rolipram	C16 H21 N O3	275.151	274.144	3.424	4.48476e+06
Argininosuccinic acid	C10 H18 N4 O6	290.123	291.13	3.43	760771
3-(1-Methyl-7-oxo-3-propyl-4,7-dihydro-1H-pyrazolo[4,3-d]pyrimidin-5-yl)-4-propoxybenzenesulfonamide	C18 H23 N5 O4 S	405.147	406.154	3.499	388533
Benzoyl-y-tropeine	C15 H19 N O2	245.141	244.133	3.522	2.68542e+07
ARTOCARPIN	C26 H28 O6	436.19	437.197	3.524	3.97639e+06
imicyafos	C11 H21 N4 O2 P S	304.113	303.106	3.539	1.24647e+07
Methylphenobarbital	C13 H14 N2 O3	246.101	247.108	3.54	4.97606e+07
2-(3-Ethyl-5-(4-methoxyphenyl)-1H-pyrazol-4-yl)phenol	C18 H18 N2 O2	294.138	295.145	3.579	450349
1-[(1-methyl-1H-imidazol-4-yl)sulfonyl]-4-(2-pyridinyl)piperazine	C13 H17 N5 O2 S	307.111	308.118	3.604	1.48259e+07
N~2~-Acetyl-L-glutaminyl-L-glutamamide	C12 H21 N5 O5	315.155	316.162	3.606	152782
Mitoxantrone	C22 H28 N4 O6	444.199	445.206	3.62	149568
propranolol	C16 H21 N O2	259.156	258.149	3.761	3.04841e+06
Indoprofen	C17 H15 N O3	281.105	280.097	3.8	3.3903e+06
[Similar to: Glycyl-L-leucine; ΔMass: 67.9906 Da]	C6 H13 N10 P	256.107	255.099	3.812	4.09e+06
2-Hexylbenzothiazole	C13 H17 N S	219.108	220.115	3.865	2.87543e+07
melicopicine	C18 H19 N O5	329.126	328.119	3.868	6.40375e+06
Naratriptan	C17 H25 N3 O2 S	335.166	336.173	3.904	3.31518e+06
Methylphenobarbital	C13 H14 N2 O3	246.101	247.108	3.905	6.49441e+07
Strictosidine	C27 H34 N2 O9	530.229	531.236	3.912	112382
Tentoxin	C22 H30 N4 O4	414.228	413.221	3.953	1.21915e+06
deoxyuridine	C9 H12 N2 O5	228.075	227.068	4.055	4.96814e+06
Eluxadoline	C32 H35 N5 O5	569.263	570.27	4.075	157383
leminoprazole	C19 H23 N3 O S	341.155	342.162	4.157	1.11443e+07
[Similar to: Benazol P; ΔMass: 0.0181 Da]	C6 H11 N9 O	225.108	258.142	4.174	214201
{2,4-Dihydroxy-3-[(1E)-3-methyl-1-buten-1-yl]phenyl}[6-(2,4-dihydroxyphenyl)-2-(2,6-dihydroxyphenyl)-6-hydroxy-4-methyl-3-cyclohexen-1-yl]methanone	C31 H32 O8	532.208	531.201	4.281	2.30598e+06
Lankacidin C	C25 H33 N O7	459.228	442.225	4.284	379424
isatidine	C18 H25 N O7	367.163	368.17	4.285	186733
Tiaprost	C20 H28 O6 S	396.159	397.167	4.309	486584
Eluxadoline	C32 H35 N5 O5	569.262	570.27	4.343	212960
Sesartemin	C23 H26 O8	430.165	431.172	4.348	282927
[Similar to: 6a,7,8,12a-tetrahydroxy-3-methyl-1,2,3,4,5,6,6a,7,12,12a-decahydrotetraphene-1,12-dione; ΔMass: -152.0385 Da]	C6 H8 N8	192.088	193.095	4.357	3.4264e+07
vilazodone	C26 H27 N5 O2	441.218	442.225	4.371	1.84306e+06
Riboflavin Tetrabutyrate	C33 H44 N4 O10	656.306	657.313	4.401	148005
6-(Methylthio)purine	C6 H6 N4 S	166.032	165.025	4.408	3.51437e+07
Nifedipine	C17 H18 N2 O6	346.118	345.111	4.415	3.12276e+07
Bortezomib	C19 H25 B N4 O4	384.196	426.23	4.419	284066
Lankacidin C	C25 H33 N O7	459.227	460.234	4.43	343147
2-methoxyestrone 3-glucosiduronic acid	C25 H32 O9	476.206	477.214	4.458	288231
[Similar to: 6a,7,8,12a-tetrahydroxy-3-methyl-1,2,3,4,5,6,6a,7,12,12a-decahydrotetraphene-1,12-dione; ΔMass: -92.0180 Da]	C8 H12 N8 O2	252.108	253.115	4.477	4.7967e+06
diacetyl trimer	C12 H18 O6	258.111	257.104	4.486	1.64448e+07
3-Mercapto-3-methylbutyl acetate	C7 H14 O2 S	162.072	143.054	4.505	7.28709e+06
vilazodone	C26 H27 N5 O2	441.218	442.225	4.506	337322
oxidized dinoflagellate luciferin	C33 H38 N4 O7	602.271	603.278	4.525	203966
Carfentanil	C24 H30 N2 O3	394.226	393.219	4.548	36271.1
5-acetamido-6-formamido-3-methyluracil	C8 H10 N4 O4	226.069	227.077	4.552	1.71552e+07
[N'-{5-[Acetyl(hydroxy-kappaO)amino]pentyl}-N-[5-({4-[(5-aminopentyl)(hydroxy-kappaO)amino]-4-oxobutanoyl}amino)pentyl]-N-(hydroxy-kappaO)succinamidato(3-)]iron	C25 H45 Fe N6 O8	613.266	614.273	4.576	615243
(5S,6R,7E,9E,12S,14Z)-6-{[(2S)-2-Amino-2-carboxyethyl]sulfanyl}-5,12-dihydroxy-7,9,14-icosatrienoic acid	C23 H39 N O6 S	457.248	458.256	4.58	315824
3-{(E)-2-[3,5-Dihydroxy-4-(3-methyl-2-buten-1-yl)phenyl]vinyl}-2,6-dihydroxyphenyl hydrogen sulfate	C19 H20 O8 S	408.09	407.082	4.619	60546.6
2-methoxyestrone 3-glucosiduronic acid	C25 H32 O9	476.207	477.214	4.63	124843
Sergliflozin etabonate	C23 H28 O9	448.175	449.182	4.633	41138.9
Sunitinib	C22 H27 F N4 O2	398.212	399.219	4.637	92454
Linsitinib	C26 H23 N5 O	421.189	422.196	4.638	51914.4
Mapracorat	C25 H26 F4 N2 O2	462.191	463.198	4.638	279180
[Similar to: 6a,7,8,12a-tetrahydroxy-3-methyl-1,2,3,4,5,6,6a,7,12,12a-decahydrotetraphene-1,12-dione; ΔMass: -108.0129 Da]	C8 H12 N8 O	236.113	237.12	4.639	6.13889e+06
2-methoxyestrone 3-glucosiduronic acid	C25 H32 O9	476.206	477.213	4.642	92462.3
Linsitinib	C26 H23 N5 O	421.188	422.196	4.643	294261
asn-asn	C8 H14 N4 O5	246.097	247.105	4.644	8.17072e+06
cambendazole	C14 H14 N4 O2 S	302.085	303.092	4.652	5.65532e+06
2-[2-(Hexopyranosyloxy)-4-methoxyphenyl]-8-(3-methyl-2-buten-1-yl)-3,4-dihydro-2H-chromen-7-yl hexopyranoside	C33 H44 O14	664.276	665.283	4.663	400366
3-{(E)-2-[3,5-Dihydroxy-4-(3-methyl-2-buten-1-yl)phenyl]vinyl}-2,6-dihydroxyphenyl hydrogen sulfate	C19 H20 O8 S	408.089	407.082	4.665	60123.3
Meclizine	C25 H27 Cl N2	390.186	391.194	4.725	3.65762e+06
Evoxine	C18 H21 N O6	347.136	382.105	4.742	1.99121e+06
(6beta,8xi,11beta,14xi,16alpha)-9-Fluoro-6,11,17,21-tetrahydroxy-16-methylpregna-1,4-diene-3,20-dione	C22 H29 F O6	408.196	409.204	4.792	4.7213e+06
L-(+)-Valine	C5 H11 N O2	117.078	298.173	4.796	8.04388e+06
Seneciphylline	C18 H23 N O5	333.157	332.15	4.805	7.9988e+06
Brivanib alaninate	C22 H24 F N5 O4	441.179	440.172	4.816	702514
imazamethabenz-methyl	C16 H20 N2 O3	288.148	289.155	4.821	3.11863e+06
Aporeine	C18 H17 N O2	279.127	280.134	4.84	695063
saxagliptin	C18 H25 N3 O2	315.195	314.187	4.868	6.64845e+06
3,4-dihydroxyphenylacetic acid	C8 H8 O4	168.042	167.035	4.884	405722
cyclofenil	C23 H24 O4	364.169	365.177	4.924	733296
dihydrochelerythrine	C21 H19 N O4	349.132	348.124	4.926	2.43632e+06
Hydroxyzine	C21 H27 Cl N2 O2	374.176	375.183	4.95	1.72692e+07
Natamycin	C33 H47 N O13	665.307	333.661	4.967	696943
Ibrutinib	C25 H24 N6 O2	440.197	441.204	4.968	1.56988e+06
(2S,4E)-4-[{(1S,2R,4aS,6R,8aR)-1,6-Dimethyl-2-[(1E)-1-propen-1-yl]-1,2,4a,5,6,7,8,8a-octahydro-1-naphthalenyl}(hydroxy)methylene]-5-hydroxy-2-(hydroxymethyl)-2,4-dihydro-3H-pyrrol-3-one	C21 H29 N O4	359.21	358.203	4.975	1.37499e+06
Ambrette musk	C12 H16 N2 O5	268.107	267.1	4.978	1.02451e+07
[(3S)-3-(1H-Benzimidazol-2-yl)-1-pyrrolidinyl](4-fluorophenyl)methanone	C18 H16 F N3 O	309.127	310.134	4.982	7.2887e+06
Triamcinolone acetonide	C24 H31 F O6	434.212	435.219	4.993	406040
Indobufen	C18 H17 N O3	295.122	296.129	5.002	1.31602e+06
[Similar to: Bis(methylthio)gliotoxin; ΔMass: -94.9782 Da]	C9 H19 N5 S2	261.108	262.116	5.025	1.37654e+07
Danofloxacin	C19 H20 F N3 O3	357.15	358.157	5.036	891368
IBUPROFENPICONOL	C19 H23 N O2	297.172	296.165	5.052	2.48012e+06
4-Hydroxy-3-(hydroxymethyl)-6,6,7b-trimethyl-2,4,4a,5,6,7,7a,7b-octahydro-1H-cyclobuta[e]inden-2-yl 3-chloro-6-hydroxy-4-methoxy-2-methylbenzoate	C24 H31 Cl O6	450.181	449.174	5.065	3.10762e+06
Linsitinib	C26 H23 N5 O	421.19	422.197	5.066	499482
[Similar to: 6a,7,8,12a-tetrahydroxy-3-methyl-1,2,3,4,5,6,6a,7,12,12a-decahydrotetraphene-1,12-dione; ΔMass: -108.0492 Da]	C6 H12 N4 O6	236.077	237.084	5.068	1.0117e+07
Pyrrobutamine	C20 H22 Cl N	311.144	312.151	5.072	2.32849e+07
(7alpha,13beta)-2-Oxospartein-13-yl 3,5-dihydroxy-4-methoxybenzoate	C23 H30 N2 O6	430.212	429.204	5.084	5.03249e+06
6,7-Dimethoxy-3-(2-methyl-3-buten-2-yl)-2H-chromen-2-one	C16 H18 O4	274.12	273.113	5.089	5.08456e+06
raucaffricine	C27 H32 N2 O8	512.218	554.251	5.1	637307
(2E,4Z)-2-Hydroxy-6-(2-hydroxyphenoxy)-6-oxo-2,4-hexadienoic acid	C12 H10 O6	250.048	249.041	5.1	5.12198e+06
5,10-Dihydro-1-phenazinecarboxylic acid	C13 H10 N2 O2	226.075	271.073	5.113	6.78482e+07
Deflazacort	C25 H31 N O6	441.215	442.223	5.122	1.52405e+07
4-HYDROXYCARVEDILOL	C24 H26 N2 O5	422.183	421.176	5.155	116961
6,8-Diprenylnaringenin	C25 H28 O5	408.196	409.203	5.159	243427
trimethobenzamide	C21 H28 N2 O5	388.2	387.193	5.17	5.11332e+06
Idanpramine	C24 H29 N3 O4	423.217	422.21	5.217	128037
[Similar to: 3-[(4-hydroxyphenyl)methyl]-octahydropyrrolo[1,2-a]pyrazine-1,4-dione; ΔMass: -17.0084 Da]	C7 H13 N7 O3	243.108	261.141	5.23	6.64007e+07
Z-Gly-Pro	C15 H18 N2 O5	306.121	329.111	5.234	829853
libenzapril	C18 H25 N3 O5	363.179	364.186	5.244	619934
N-Hydroxyasparagine	C4 H8 N2 O4	148.048	149.055	5.27	505416
[Similar to: Δ17-6-keto prostaglandin F1α; ΔMass: -159.1484 Da]	C9 H12 N3 O P	209.071	208.064	5.276	5.41181e+07
Propachlor	C11 H14 Cl N O	211.076	210.069	5.289	156567
Arg-Asp	C10 H19 N5 O5	289.137	290.145	5.294	1.24996e+06
{2-[2-(Isobutyryloxy)-4-methylphenyl]-2-oxiranyl}methyl 2-methylbutanoate	C19 H26 O5	334.177	335.184	5.295	507453
2-methoxyestrone 3-glucosiduronic acid	C25 H32 O9	476.206	477.214	5.303	3.01785e+06
Sagopilone	C30 H41 N O6 S	543.266	544.273	5.329	1.16917e+06
Ansamitocin P 3	C32 H43 Cl N2 O9	634.268	633.261	5.334	1.37866e+06
Ofloxacin	C18 H20 F N3 O4	361.144	362.152	5.343	762727
[Similar to: RPH; ΔMass: -214.1202 Da]	C6 H10 N8	194.103	195.11	5.353	6.22784e+07
Sagopilone	C30 H41 N O6 S	543.268	544.275	5.379	622752
BECONASE	C28 H37 Cl O7	520.225	519.218	5.392	1.37135e+06
Saracatinib	C27 H32 Cl N5 O5	541.207	540.199	5.394	93690.4
[Similar to: 3-Aminosalicylic acid; ΔMass: 27.9973 Da]	C7 H8 N3 O P	181.04	180.033	5.432	1.95236e+07
(2E,2'E)-3,3'-[2,4-Bis(1,3-benzodioxol-5-yl)-1,3-cyclobutanediyl]bis[1-(1-piperidinyl)-2-propen-1-one]	C34 H38 N2 O6	570.272	569.265	5.432	5.24837e+06
[Similar to: N-Acetyl-1-aspartylglutamic acid; ΔMass: -64.0132 Da]	C7 H16 N2 O5 S	240.077	239.07	5.459	4.02746e+06
Saracatinib	C27 H32 Cl N5 O5	541.207	540.2	5.461	94115.6
Hydroxynefazodone	C25 H32 Cl N5 O3	485.218	484.211	5.524	1.31675e+07
Shikalkin	C16 H16 O5	288.099	287.092	5.54	45377.1
WIN I(S)	C21 H28 N2 O3	356.21	355.203	5.546	5.31503e+06
ARTOCARPIN	C26 H28 O6	436.19	437.197	5.556	621565
Tentoxin	C22 H30 N4 O4	414.227	415.234	5.563	1.28023e+06
Pirenzepine	C19 H21 N5 O2	351.169	352.176	5.578	951957
4-Hydroxyprolylmethionine	C10 H18 N2 O4 S	262.099	261.091	5.581	6.76765e+06
Nadifloxacin	C19 H21 F N2 O4	360.149	383.138	5.612	1.25044e+07
2-Heptylbenzothiazole	C14 H19 N S	233.123	484.282	5.634	1.08309e+06
CYCLO(-SER-TYR)	C12 H14 N2 O4	250.096	295.095	5.667	6.75e+06
PROGUANIL	C11 H16 Cl N5	253.11	565.233	5.676	147251
Labetalol	C19 H24 N2 O3	328.179	327.171	5.685	1.59674e+07
12-O-Î²-D-Glucopyranosyloxyjasmonic acid	C18 H28 O9	388.173	389.18	5.686	2.92217e+06
6-Ethyl-5-{3-[2-(trifluoromethyl)phenoxy]propoxy}-2,4(1H,3H)-pyrimidinediimine	C16 H19 F3 N4 O2	356.146	355.139	5.693	42203.1
Baytril	C19 H22 F N3 O3	359.165	423.181	5.708	3.69152e+06
{(2E)-[(2E)-2-(Carbamimidoylhydrazono)butylidene]hydrazono}methanediaminium	C6 H16 N8	200.15	201.157	5.708	2.37538e+07
Fenestrel	C16 H20 O2	244.145	243.138	5.713	1.9625e+06
Retosiban	C27 H34 N4 O5	494.255	493.247	5.756	424271
tretoquinol	C19 H23 N O5	345.158	344.15	5.767	4.76459e+06
Emivirine	C17 H22 N2 O3	302.163	301.155	5.783	2.42397e+06
Itopride	C20 H26 N2 O4	358.19	357.182	5.787	7.59151e+06
amquinate	C18 H24 N2 O3	316.178	315.171	5.823	1.29815e+07
daphnoline	C35 H36 N2 O6	580.256	579.248	5.877	3.20022e+06
Nefazodone	C25 H32 Cl N5 O2	469.223	468.216	5.885	1.41289e+07
[Similar to: Ergocristine; ΔMass: -268.1323 Da]	C12 H29 N3 O4 P2	341.163	340.156	5.925	1.39731e+07
pretyrosine	C10 H13 N O5	227.08	226.073	5.928	5.79136e+06
Val-Met	C10 H20 N2 O3 S	248.119	247.112	5.948	3.4164e+06
7,12-Dimethyl-3,4-dihydro-3,4-tetraphenediolato	C20 H18 O2	290.13	289.123	5.97	1.57667e+06
Tritace	C23 H32 N2 O5	416.232	415.224	5.981	1.51279e+06
4-Hydroxyprolylmethionine	C10 H18 N2 O4 S	262.099	261.091	5.989	1.51777e+07
ceronapril	C21 H33 N2 O6 P	440.207	439.2	6.028	2.83108e+06
(1E,5Z)-14-[1-(1H-Indol-3-yl)ethyl]-4,6,15,15a-tetramethyl-9,10,14,14a,15,15a,16a,16b-octahydro-3H-cyclotrideca[d]oxireno[f]isoindole-7,8,11,12(4H,13H)-tetrone	C33 H38 N2 O5	542.276	541.269	6.061	5.82915e+06
Barnidipine	C27 H29 N3 O6	491.204	490.196	6.062	1.23456e+06
oxyphenisatine	C20 H15 N O3	317.105	316.098	6.066	2.13093e+06
Losmapimod	C22 H26 F N3 O2	383.2	384.208	6.073	4.49684e+07
N-[(10Z)-7-Isobutyl-3-isopropyl-5,8-dioxo-2-oxa-6,9-diazabicyclo[10.2.2]hexadeca-1(14),10,12,15-tetraen-4-yl]-1-methylprolinamide	C26 H38 N4 O4	470.291	469.283	6.084	110555
7-{[(2E)-7-Chloro-6-hydroxy-3,7-dimethyl-2-octen-1-yl]oxy}-2H-chromen-2-one	C19 H23 Cl O4	350.129	351.137	6.098	4.64846e+07
indeloxazine	C14 H17 N O2	231.125	230.118	6.104	2.78967e+06
(7Z,21S,25R)-25,28-Dihydroxy-28-oxido-18-oxo-28-{[(1S,5R)-2,3,4,6-tetrahydroxy-5-(phosphonooxy)cyclohexyl]oxy}-19,23,27-trioxa-28lambda~5~-phosphaoctacos-7-en-21-yl (6Z,9Z,12Z)-6,9,12-octadecatrienoat e	C48 H86 O18 P2	1012.53	338.517	6.104	518864
{(2E)-[(2E)-2-(Carbamimidoylhydrazono)butylidene]hydrazono}methanediaminium	C6 H16 N8	200.15	201.157	6.113	4.86797e+07
aspoquinolone A	C27 H31 N O6	465.215	466.223	6.123	1.47393e+06
Gln-Gln	C10 H18 N4 O5	274.129	275.136	6.138	839386
[Similar to: Irganox 1010; ΔMass: -975.6864 Da]	C5 H11 N7 O2	201.098	219.131	6.144	585480
gln-asn	C9 H16 N4 O5	260.113	261.12	6.157	1.296e+08
(+/-)-6-Acetonyldihydrochelerythrine	C24 H23 N O5	405.159	404.151	6.189	1.31922e+06
Mitoguazone	C5 H12 N8	184.119	185.126	6.218	2.26151e+07
(R)-balofloxacin	C20 H24 F N3 O4	389.175	390.183	6.226	403355
5-(5-(4-(4,5-dihydro-2-oxazoly)phenoxy)pentyl)-3-methyl osoxazole	C18 H22 N2 O3	314.163	313.155	6.251	3.50118e+06
voxtalisib	C13 H14 N6 O	270.124	269.116	6.3	2.08058e+06
6-[(3,3-Dimethyl-2-oxiranyl)methyl]-5-hydroxy-7-methoxy-2-(3,4,5-trimethoxyphenyl)-2,3-dihydro-4H-chromen-4-one	C24 H28 O8	444.18	445.188	6.301	850898
Naftopidil	C24 H28 N2 O3	392.211	393.218	6.317	628221
2-{3-[4-(3-Chloro-4-hydroxyphenyl)-1-piperazinyl]propyl}[1,2,4]triazolo[4,3-a]pyridin-3(2H)-one	C19 H22 Cl N5 O2	387.148	386.141	6.322	976231
tebupirimfos	C13 H23 N2 O3 P S	318.118	319.125	6.329	583154
CETABEN	C23 H39 N O2	361.297	181.656	6.335	764158
4-(Hydroxy{7-hydroxy-6-methoxy-8-[(6-methoxy-2-methyl-1,2,3,4-tetrahydro-7-isoquinolinyl)oxy]-2-methyl-1,2,3,4-tetrahydro-1-isoquinolinyl}methyl)-1,2-benzenediol	C29 H34 N2 O7	522.236	523.243	6.357	260330
N-Succinyl-L,L-2,6-diaminopimelate	C11 H19 N2 O7	291.118	292.126	6.357	975643
[Similar to: Bis(methylthio)gliotoxin; ΔMass: -93.9941 Da]	C9 H10 N8 O2	262.092	263.1	6.362	498918
4,6-Diamino-5-formamidopyrimidine	C5 H7 N5 O	153.065	154.072	6.369	2.74181e+06
Cyproterone	C22 H27 Cl O3	374.165	375.172	6.37	5.12457e+06
Clemastine	C21 H26 Cl N O	343.171	344.178	6.372	8.97471e+06
GLIMEPIRIDE, CIS-	C24 H34 N4 O5 S	490.223	491.23	6.384	543263
Cyclomorusin	C25 H22 O6	418.144	436.177	6.385	3.74703e+06
Bis(glutathionyl)spermine disulfide	C30 H54 N10 O10 S2	778.35	390.182	6.388	902686
Ondelopran	C20 H24 F N3 O3	373.18	374.188	6.405	984379
risdiplam	C22 H23 N7 O	401.196	400.189	6.418	1.54188e+07
10-{[2,2-Dimethyl-7,10-bis(2-methyl-3-buten-2-yl)-8-oxo-2H,8H-pyrano[3,2-g]chromen-5-yl]oxy}-3-(1-hydroxy-2-methyl-3-buten-2-yl)-8,8-dimethyl-5-[(2-methyl-3-buten-2-yl)oxy]-2H,8H-pyrano[3,2-g]chromen- 2-one	C48 H54 O9	774.375	388.195	6.423	2.46395e+06
Trilostane	C20 H27 N O3	329.199	328.192	6.424	2.35366e+06
4-Undecylbenzenesulfonic acid	C17 H28 O3 S	312.176	313.184	6.446	688452
Mitoguazone	C5 H12 N8	184.119	185.126	6.447	5.01687e+07
Rosoxacin	C17 H14 N2 O3	294.1	295.108	6.488	5.6565e+07
N~2~-(4-Amino-1-buten-2-yl)-N~6~-[3-(carboxymethyl)-4-methyl-2-oxo-2H-chromen-7-yl]-L-lysine	C22 H29 N3 O6	431.207	412.189	6.491	1.9998e+06
tinoridine	C17 H20 N2 O2 S	316.123	358.157	6.511	2.51801e+07
Eterobarb	C16 H20 N2 O5	320.137	321.144	6.525	1.65244e+06
Cholic acid glucuronide	C30 H48 O11	584.322	293.168	6.531	1.16304e+06
Glabridin	C20 H20 O4	324.136	323.129	6.546	4.6514e+06
trimethobenzamide	C21 H28 N2 O5	388.201	387.193	6.571	1.48277e+07
{2,4-Dihydroxy-3-[(1E)-3-methyl-1-buten-1-yl]phenyl}[6-(2,4-dihydroxyphenyl)-2-(2,6-dihydroxyphenyl)-6-hydroxy-4-methyl-3-cyclohexen-1-yl]methanone	C31 H32 O8	532.208	531.201	6.581	182363
N-Methyl-2,3,7,8-tetramethoxy-5,6-dihydrobenzophenathridine-6-ethanoic acid	C24 H25 N O6	423.169	422.161	6.591	654190
Asp-tyr	C13 H16 N2 O6	296.102	295.095	6.599	8.00222e+06
Methionylleucine	C11 H22 N2 O3 S	262.135	261.128	6.609	6.23251e+06
(+)-Aureothin	C22 H23 N O6	397.151	396.144	6.621	4.5956e+06
pro-met	C10 H18 N2 O3 S	246.103	245.096	6.634	1.0073e+06
Cholic acid glucuronide	C30 H48 O11	584.322	293.168	6.643	3.12283e+06
hydroxyhexamide	C15 H22 N2 O4 S	326.13	325.123	6.645	5.69784e+06
Bavisant	C19 H27 N3 O2	329.21	328.203	6.668	1.7409e+06
fenethazine	C16 H18 N2 S	270.118	303.152	6.673	691880
geranyl-PP	C20 H36 O7 P2	450.193	449.185	6.689	3.09555e+06
ifetroban	C25 H32 N2 O5	440.232	439.224	6.702	4.51586e+06
[Similar to: methyl 2-(4,5-dimethoxy-2-nitrophenyl)acetate; ΔMass: 55.0208 Da]	C10 H14 N8 O2 S	310.095	309.088	6.705	1.93848e+06
6,9,11,13,14-Pentahydroxy-11-isopropyl-3,7,10-trimethyl-15-oxapentacyclo[7.5.1.0~1,6~.0~7,13~.0~10,14~]pentadec-2-yl acetate	C22 H34 O8	426.225	427.233	6.724	3.85605e+06
4-[2-(4-Allyl-2-methoxyphenoxy)-1-hydroxypropyl]-2-methoxyphenol	C20 H24 O5	344.163	343.156	6.75	91904.3
Alvimopan	C25 H32 N2 O4	424.237	423.23	6.783	3.4882e+06
Tetramethrin	C19 H25 N O4	331.178	330.171	6.787	3.15064e+06
[Similar to: 2-Isopropylmalic acid; ΔMass: 0.0023 Da]	C6 H13 N2 O2 P	176.071	175.063	6.805	1.24155e+07
Prazepam	C19 H17 Cl N2 O	324.103	323.096	6.807	1.95438e+06
deacetylvindoline	C23 H30 N2 O5	414.216	413.209	6.817	2.77267e+06
Sofalcone	C27 H30 O6	450.206	451.214	6.831	798755
Safinamide	C17 H19 F N2 O2	302.144	325.133	6.837	2.9154e+06
Acadesine	C9 H14 N4 O5	258.097	259.105	6.843	2.18066e+07
Sedecamycin	C27 H35 N O8	501.239	502.246	6.856	1.00909e+06
4-[(1E)-1,2-Diphenyl-1-buten-1-yl]phenol	C22 H20 O	300.152	601.313	6.86	1.51128e+06
casimiroedine	C21 H27 N3 O6	417.192	416.184	6.879	291205
gisadenafil	C23 H33 N7 O5 S	519.227	520.235	6.883	883077
(.+/-.)-Laudanosine	C21 H27 N O4	357.194	356.187	6.885	4.53124e+06
Benzil	C14 H10 O2	210.067	269.081	6.894	2.24089e+06
fluzinamide	C12 H13 F3 N2 O2	274.092	307.126	6.897	585359
Reboxetine	C19 H23 N O3	313.168	358.166	6.9	3.61929e+06
Nalpha-Benzyl-N-[(1S)-1-(hydroxyamino)-3-methylbutyl]-L-tyrosinamide	C21 H29 N3 O3	371.221	372.228	6.905	2.1702e+06
(3S,3aR,4S,6aS,7E,10S,11E,13R,14S,15E,17aS)-13,14-Dihydroxy-3-(1H-indol-3-ylmethyl)-4,5,10,12-tetramethyl-3,3a,4,6a,9,10,13,14-octahydro-1H-cyclotrideca[d]isoindole-1,17(2H)-dione	C32 H38 N2 O4	514.282	513.274	6.921	529051
propranolol	C16 H21 N O2	259.156	258.149	6.948	1.51355e+06
[Similar to: 2-Isopropylmalic acid; ΔMass: 0.0023 Da]	C6 H13 N2 O2 P	176.071	175.063	6.949	2.14856e+07
gln-asn	C9 H16 N4 O5	260.113	261.12	6.959	3.80022e+07
LysoPC(18:4(6Z,9Z,12Z,15Z))	C26 H46 N O7 P	515.301	258.658	6.969	605673
geranyl phosphate	C10 H19 O4 P	234.103	215.085	6.977	1.23694e+07
propranolol	C16 H21 N O2	259.156	258.149	7.059	2.63103e+06
N1,N5,N10-Triferuloyl spermidine	C37 H43 N3 O9	673.299	672.292	7.066	252015
(5alpha)-7-[(5alpha)-3,6-Dimethoxy-17-methyl-6,7,8,14-tetradehydro-4,5-epoxymorphinan-16-yl]-3,14-dihydroxy-17-methyl-7,8-didehydro-4,5-epoxymorphinan-6-one	C36 H36 N2 O7	608.252	607.244	7.084	192440
2'''-acetyl-6'''-hydroxyneomycin C	C25 H47 N5 O15	657.305	656.298	7.084	892048
3-Acetylnerbowdine	C19 H23 N O6	361.153	342.135	7.115	1.74493e+07
{2,3-Bis[(E)-2-(1,3-benzodioxol-5-yl)vinyl]-4-(1-piperidinylcarbonyl)cyclobutyl}(1-pyrrolidinyl)methanone	C33 H36 N2 O6	556.256	555.249	7.134	1.23515e+07
Benzoyl-y-tropeine	C15 H19 N O2	245.14	244.133	7.168	1.63076e+06
Bavisant	C19 H27 N3 O2	329.21	328.203	7.203	3.7843e+06
Aspulvinone H	C27 H28 O5	432.195	433.203	7.203	4.04497e+06
Benazepril	C24 H28 N2 O5	424.2	423.193	7.205	192127
Ethyl (2R)-2-[(3S,5aS,9aR,10aS)-3-methyl-1,4-dioxodecahydropyrazino[1,2-a]indol-2(1H)-yl]-4-phenylbutanoate	C24 H32 N2 O4	412.237	411.23	7.207	1.11628e+06
osaterone acetate	C22 H27 Cl O5	406.154	405.146	7.207	1.93954e+06
Matricin	C17 H22 O5	306.146	305.139	7.208	927055
6,7-Dimethoxy-3-(2-methyl-3-buten-2-yl)-2H-chromen-2-one	C16 H18 O4	274.12	273.112	7.252	3.33958e+06
propranolol	C16 H21 N O2	259.156	258.149	7.279	3.73224e+06
Cilnidipine	C27 H28 N2 O7	492.192	491.184	7.282	2.60412e+06
BITOLTEROL	C28 H31 N O5	461.222	462.229	7.29	1.13033e+06
Dulciol C	C28 H34 O7	482.23	483.237	7.292	1.40599e+07
Pirimiphos-ethyl	C13 H24 N3 O3 P S	333.129	334.136	7.316	1.44907e+06
N1,N5,N10-Triferuloyl spermidine	C37 H43 N3 O9	673.3	672.292	7.32	399818
Riddelline	C18 H23 N O6	349.153	348.145	7.323	2.14599e+06
Metepa	C9 H18 N3 O P	215.119	214.111	7.327	5.16271e+06
Safinamide	C17 H19 F N2 O2	302.144	303.152	7.334	1.14371e+07
[(2R,2'R,3R,4'R,4a'S,5S,5'R,6'R,8a'R)-5-(3-Furyl)-2,4'-dihydroxy-2',4a',5',8a'-tetrakis(hydroxymethyl)-6'-{[(2E)-2-methyl-2-butenoyl]oxy}decahydro-2'H-spiro[furan-3,1'-naphthalen]-5'-yl]acetic acid	C28 H40 O12	568.254	567.247	7.35	1.98766e+06
Piperaduncin B	C29 H30 O8	506.196	507.204	7.354	1.40897e+07
LysoPC(18:4(6Z,9Z,12Z,15Z))	C26 H46 N O7 P	515.3	258.657	7.361	2.49727e+06
Asukamycin	C31 H34 N2 O7	546.237	545.23	7.37	52456.9
Biotin l-Sulfoxide	C10 H16 N2 O4 S	260.083	259.076	7.403	8.27628e+06
(3beta)-20-Oxopregna-5,7,9(11)-triene-3,21-diyl diacetate	C25 H32 O5	412.227	413.234	7.414	1.41965e+06
Selodenoson	C17 H24 N6 O4	376.187	377.194	7.417	7.90836e+06
N1,N5,N10-Triferuloyl spermidine	C37 H43 N3 O9	673.3	672.293	7.434	2.03502e+06
[Similar to: 6-[(3-methoxypropyl)amino]-4-oxo-2-(2-thienyl)-3,4-dihydro-2H-1,3-thiazine-5-carbonitrile; ΔMass: -94.0868 Da]	C6 H6 N3 P S2	214.974	213.966	7.436	4.48531e+06
1,2-Dimethoxy-12,13-dimethyl-12,13-dihydro[1,3]benzodioxolo[5,6-c]phenanthridine	C22 H21 N O4	363.147	362.14	7.466	8.94671e+06
DL-Nordihydroguaiaretic acid	C18 H22 O4	302.151	301.144	7.484	3.38001e+06
eriojaposide A	C24 H38 O11	502.24	503.247	7.502	1.08762e+06
Mitoguazone	C5 H12 N8	184.119	185.126	7.505	4.33158e+08
[Similar to: 6-[(3-methoxypropyl)amino]-4-oxo-2-(2-thienyl)-3,4-dihydro-2H-1,3-thiazine-5-carbonitrile; ΔMass: -94.0867 Da]	C6 H6 N3 P S2	214.974	213.967	7.515	9.09683e+06
Dienogest	C20 H25 N O2	311.188	310.181	7.519	3.90322e+06
deacetylvindoline	C23 H30 N2 O5	414.216	413.209	7.527	6.52275e+06
[Similar to: DL-β-Leucine; ΔMass: 72.0238 Da]	C8 H18 N3 O P	203.118	202.111	7.539	3.23976e+06
Piperonyl sulfoxide	C18 H28 O3 S	324.177	325.183	7.542	709955
Triamcinolone acetonide	C24 H31 F O6	434.211	435.218	7.562	1.08456e+06
Cucurbitacin S	C30 H42 O6	498.297	497.29	7.571	1.49969e+06
[Similar to: Prostaglandin E2-biotin; ΔMass: -418.2320 Da]	C8 H20 N8 O	244.176	245.183	7.582	2.18012e+07
Rosoxacin	C17 H14 N2 O3	294.1	293.093	7.588	2.2504e+06
Lorcainide	C22 H27 Cl N2 O	370.181	434.196	7.616	2.66745e+06
(2alpha,3beta,5alpha,15beta,25R)-2,15-dihydroxyspirostan-3-yl beta-D-glucopyranosyl-(1->3)-beta-D-glucopyranosyl-(1->2)-[beta-D-xylopyranosyl-(1->3)]-beta-D-glucopyranosyl-(1->4)-beta-D-galactopyranoside	C56 H92 O29	1228.57	615.294	7.624	908635
Agomelatine	C15 H17 N O2	243.126	242.119	7.625	218273
Quassin	C22 H28 O6	388.187	389.195	7.629	859639
N-trans-sinapoyltyramine	C19 H21 N O5	343.142	342.135	7.638	7.17135e+06
kresoxim-methyl	C18 H19 N O4	313.131	312.124	7.683	1.10874e+06
pretazettine	C18 H21 N O5	331.142	330.134	7.691	6.25168e+06
[Similar to: DL-β-Leucine; ΔMass: 71.9873 Da]	C7 H14 N3 O2 P	203.082	202.075	7.703	1.79675e+07
tetrahomomethionine	C9 H19 N O2 S	205.113	204.106	7.706	2.78912e+06
6,7-Dimethoxy-3-(2-methyl-3-buten-2-yl)-2H-chromen-2-one	C16 H18 O4	274.12	273.112	7.707	3.79003e+06
Metepa	C9 H18 N3 O P	215.118	214.111	7.723	1.19169e+06
Picotamide	C21 H20 N4 O3	376.153	375.145	7.745	1.65954e+06
amtolmetin guacil	C24 H24 N2 O5	420.169	419.162	7.752	4.48436e+06
Aurin	C19 H14 O3	290.094	289.086	7.77	5.70255e+06
3-O-[(3Z,5S,6Z,8R,9Z,11S,12Z,14R)-5-(4-Amino-4-carboxybutyl)-2-carboxy-8-(2-carboxyethyl)-4,7,10,13-tetrahydroxy-11-methyl-3,6,9,12-tetraazapentadeca-3,6,9,12-tetraen-14-yl]-1,5-anhydro-2-deoxy-2-[(Z) -(1-hydroxyethylidene)amino]-D-glucitol	C29 H48 N6 O15	720.321	719.314	7.799	106023
Korec	C25 H30 N2 O5	438.216	437.209	7.801	658419
(8alpha,9R)-Cinchonan-6',9-diol	C19 H22 N2 O2	310.168	369.182	7.818	4.99127e+06
Niraparib	C19 H20 N4 O	320.162	319.154	7.821	894830
Reboxetine	C19 H23 N O3	313.167	312.16	7.845	7.56706e+06
4-Cyano-4-[3-(cyclopentyloxy)-4-methoxyphenyl]cyclohexanecarboxylic acid	C20 H25 N O4	343.179	342.171	7.851	6.35117e+06
[Similar to: DL-β-Leucine; ΔMass: 43.0080 Da]	C6 H15 N4 P	174.103	173.095	7.853	1.02932e+07
L-BSO	C8 H18 N2 O3 S	222.103	221.096	7.857	9.44848e+06
(E,E)-hydramethylnon	C25 H24 F6 N4	494.191	493.184	7.875	245672
met-thr	C9 H18 N2 O4 S	250.098	249.091	7.885	3.52208e+06
trimethobenzamide	C21 H28 N2 O5	388.2	387.193	7.887	5.55765e+06
Benzoylecgonine	C16 H19 N O4	289.131	288.123	7.905	1.14387e+06
(+/-)-Tetrabenazine	C19 H27 N O3	317.199	298.181	7.907	1.20077e+06
(1R,2R,5S,8S,9S,10R,12S)-5,12-Dihydroxy-11-methyl-6-methylene-16-oxo-15-oxapentacyclo[9.3.2.1~5,8~.0~1,10~.0~2,8~]heptadecane-9-carboxylic acid	C19 H24 O6	348.157	347.15	7.94	7.15337e+06
Ozolinone	C11 H16 N2 O3 S	256.089	257.097	7.958	2.22476e+07
methaphenilene	C15 H20 N2 S	260.134	283.123	7.961	3.59834e+07
Cyhalofop-butyl	C20 H20 F N O4	357.138	356.131	7.962	944879
Gln-Gln	C10 H18 N4 O5	274.129	275.136	7.982	1.07296e+07
[Similar to: 4-[4-(Trifluoromethoxy)phenyl]-6,7-dihydrothieno[3,2-c]pyridine; ΔMass: -162.0332 Da]	C2 H5 N3 O2 S	135.01	136.018	8	5.48142e+06
gln-asn	C9 H16 N4 O5	260.113	261.12	8.002	9.98255e+08
[Similar to: Irganox 1010; ΔMass: -958.7226 Da]	C9 H16 O2 P2	218.061	219.069	8.011	1.34819e+06
Rhynchophylline	C22 H28 N2 O4	384.206	383.198	8.012	4.26111e+06
(R)-balofloxacin	C20 H24 F N3 O4	389.175	390.183	8.014	1.68957e+07
Nicardipine	C26 H29 N3 O6	479.207	460.189	8.016	3.1307e+06
4-Hydroxyprolylmethionine	C10 H18 N2 O4 S	262.098	261.091	8.02	7.30053e+07
(Z)-thiofanox	C9 H18 N2 O2 S	218.108	217.101	8.021	2.53273e+06
Vibegron	C26 H28 N4 O3	444.217	445.224	8.056	835749
Mitoguazone	C5 H12 N8	184.119	185.126	8.074	1.59007e+09
terpendole K	C32 H39 N O5	517.28	498.262	8.075	4.17584e+06
Invega	C23 H27 F N4 O3	426.205	425.198	8.077	4.58433e+06
Medifoxamine	C16 H19 N O2	257.141	256.133	8.08	5.3448e+06
Phthalin	C20 H16 O4	320.105	319.097	8.081	1.79847e+06
Benzoyl-y-tropeine	C15 H19 N O2	245.14	244.133	8.09	2.88896e+06
Bavisant	C19 H27 N3 O2	329.21	328.203	8.101	5.11603e+06
11-Deoxocucurbitacin I	C30 H44 O6	500.312	499.305	8.122	1.72501e+06
3-oxo-pregn-4-ene-20?-carboxaldehyde dioxime	C22 H34 N2 O2	358.262	357.255	8.142	1.41344e+06
Limonin	C26 H30 O8	470.194	469.187	8.199	5.58419e+06
anticapsin	C9 H13 N O4	199.085	198.077	8.206	1.23693e+06
LY-294,002	C19 H17 N O3	307.12	306.113	8.206	2.16213e+06
Disoxaril	C20 H26 N2 O3	342.194	341.187	8.216	7.37769e+06
Thymidine	C10 H14 N2 O5	242.091	241.084	8.218	7.88277e+06
psychosine sulfate	C24 H47 N O10 S	541.293	540.286	8.244	649065
N-[(1S)-4-Carbamimidamido-1-carboxybutyl]asparaginyl-beta-aspartyl-L-arginine	C20 H36 N10 O9	560.266	559.258	8.249	6.38897e+06
Omadacycline	C29 H40 N4 O7	556.292	555.285	8.313	3.56382e+06
Naproanilide	C19 H17 N O2	291.126	290.119	8.317	260560
curine	C36 H38 N2 O6	594.271	593.264	8.331	1.29821e+06
DEHYDROCOSTUS LACTONE	C15 H18 O2	230.13	229.122	8.374	2.61878e+08
Linetastine	C35 H40 N2 O6	584.288	583.281	8.377	1.61557e+06
Varespladib methyl	C22 H22 N2 O5	394.154	393.146	8.38	2.15123e+06
NSC 1775	C16 H18 O2	242.13	241.122	8.393	1.33794e+08
N-Phenylacetylglutamine	C13 H16 N2 O4	264.112	263.105	8.4	2.33709e+06
Medifoxamine	C16 H19 N O2	257.141	316.155	8.417	1.19209e+07
soterenol	C12 H20 N2 O4 S	288.115	287.107	8.448	882323
2-Hydroxyestrone	C18 H22 O3	286.156	285.149	8.456	2.9887e+06
Disoxaril	C20 H26 N2 O3	342.194	341.187	8.472	7.01213e+06
BNB57S7DWT	C18 H25 N O2	287.188	286.181	8.491	2.19444e+06
3-[(2Z)-1-Oxo-2-buten-2-yl]pentanedioic acid	C9 H12 O5	200.069	199.061	8.499	9.68248e+06
S-Isopropyl thiosenecioate	C8 H14 O S	158.077	157.07	8.508	1.1687e+07
Diphenolic acid	C17 H18 O4	286.12	285.113	8.518	1.50019e+06
Emivirine	C17 H22 N2 O3	302.163	301.155	8.523	950475
3-Thiohexyl acetate	C8 H16 O2 S	176.088	175.081	8.537	4.04869e+06
Ethyl (2R)-2-[(3S,5aS,9aR,10aS)-3-methyl-1,4-dioxodecahydropyrazino[1,2-a]indol-2(1H)-yl]-4-phenylbutanoate	C24 H32 N2 O4	412.237	411.23	8.563	913884
Lacinilene C 7-methyl ether	C16 H20 O3	260.14	241.122	8.601	3.13669e+08
met-thr	C9 H18 N2 O4 S	250.098	249.091	8.604	2.66135e+07
(2R)-2-Hydroxy-3-(phosphonooxy)propyl (4Z,7Z,10Z,13Z,16E,19E)-4,7,10,13,16,19-docosahexaenoate	C25 H39 O7 P	482.242	481.235	8.621	1.49583e+06
Phaseolin	C20 H18 O4	322.12	321.113	8.636	3.73916e+06
(2E)-N-(3-Aminopropyl)-3-(4-hydroxyphenyl)-N-(4-{[(2E)-3-(4-hydroxyphenyl)-2-propenoyl](3-{[(2E)-3-(4-hydroxyphenyl)-2-propenoyl]amino}propyl)amino}butyl)acrylamide	C37 H44 N4 O6	640.328	753.315	8.653	547597
pratosartan	C25 H26 N6 O	426.216	425.209	8.675	3.83534e+06
Fluoxymesterone	C20 H29 F O3	336.21	337.217	8.691	4.71928e+06
MFCD00867883	C25 H33 Cl O5	448.201	447.194	8.705	2.53102e+06
Abecarnil	C24 H24 N2 O4	404.173	403.166	8.707	642614
(1S,4S,5S,16S,19R,23R)-4,5,24,24-Tetramethyl-25,26-dioxa-7-azaheptacyclo[21.2.1.0~1,20~.0~4,19~.0~5,16~.0~6,14~.0~8,13~]hexacosa-6(14),8,10,12,20-pentaen-22-one	C27 H31 N O3	417.23	418.238	8.726	509514
[Similar to: N-Isovalerylglycine; ΔMass: 154.0781 Da]	C11 H29 N3 O3 P2	313.168	312.16	8.733	4.96302e+06
(5R,6S,7S)-6-methoxy-5-methyl-7-(methylamino)-6,7,8,9,15,16-hexahydro-5H,14H-5,9-epoxy-4b,9a,15-triazadibenzo[b,h]cyclonona[1,2,3,4-jkl]cyclopenta[e]-as-indacen-14-one	C28 H26 N4 O3	466.201	467.208	8.74	2.43465e+07
asn-asn	C8 H14 N4 O5	246.097	264.131	8.741	824261
kurarinol	C26 H32 O7	456.217	457.224	8.749	3.20482e+06
Oxyphencyclimine	C20 H28 N2 O3	344.21	343.203	8.752	2.21738e+06
Tetramethrin	C19 H25 N O4	331.178	330.171	8.753	9.43922e+06
Piperlonguminine	C16 H19 N O3	273.136	272.128	8.756	1.17089e+06
(+)-podocarpic acid	C17 H22 O3	274.156	273.149	8.763	1.51614e+06
1-Methoxypyrene	C17 H12 O	232.088	277.086	8.772	2.23729e+06
deacetylvindoline	C23 H30 N2 O5	414.217	473.231	8.775	8.7171e+06
N-[(5S)-5-Amino-5-carboxypentanoyl]cysteinyl-D-valine	C14 H25 N3 O6 S	363.147	362.14	8.775	2.49342e+07
5-[3-(Dimethylamino)propyl]-10,11-dihydro-5H-dibenzo[b,f]azepin-2-yl beta-D-glucopyranosiduronic acid	C25 H32 N2 O7	472.222	471.215	8.793	3.23576e+06
Novobiocic acid	C22 H21 N O6	395.138	394.131	8.823	268206
Evacetrapib	C31 H36 F6 N6 O2	638.28	637.273	8.826	971603
3-[(2Z)-1-Oxo-2-buten-2-yl]pentanedioic acid	C9 H12 O5	200.069	199.061	8.833	1.75591e+07
melicopicine	C18 H19 N O5	329.127	328.12	8.861	1.69172e+06
Isomucronulatol	C17 H18 O5	302.117	301.109	8.892	702047
gln-asn	C9 H16 N4 O5	260.113	261.121	8.899	8.33371e+09
3-Thiohexyl acetate	C8 H16 O2 S	176.088	157.07	8.907	1.86643e+07
[Similar to: N-Isovalerylglycine; ΔMass: 154.0645 Da]	C8 H23 N7 O4 S	313.154	312.147	8.919	6.03678e+06
[Similar to: 1-(4-Chlorophenyl)-3-[11-(4-methoxybenzoyl)-6-oxo-7,11-diazatricyclo[7.3.1.02,7]trideca-2,4-dien-5-yl]urea; ΔMass: -216.0420 Da]	C11 H22 N2 O2 P2	276.114	275.107	8.942	6.55383e+06
BNB57S7DWT	C18 H25 N O2	287.188	286.181	8.956	4.32488e+06
Delapril	C26 H32 N2 O5	452.232	451.225	8.963	3.21137e+06
clavulone II	C25 H34 O7	446.232	447.239	8.966	2.35002e+06
pretyrosine	C10 H13 N O5	227.08	226.073	8.974	2.41492e+06
Trimethylsilyl (2E)-2-(methoxyimino)propanoate	C7 H15 N O3 Si	189.081	188.074	8.974	203177
[Similar to: 1-(4-Chlorophenyl)-3-[11-(4-methoxybenzoyl)-6-oxo-7,11-diazatricyclo[7.3.1.02,7]trideca-2,4-dien-5-yl]urea; ΔMass: -216.0808 Da]	C13 H12 N2 O5	276.076	275.068	8.975	4.62719e+06
Benperidol	C22 H24 F N3 O2	381.184	382.191	9.029	4.18488e+07
(E)-Mevinfos	C7 H13 O6 P	224.045	225.052	9.038	372677
nequinate	C22 H23 N O4	365.161	364.154	9.04	2.30422e+06
Lysophosphatidylinositol	C29 H49 O12 P	620.293	619.286	9.053	1.40791e+06
[Similar to: (4S,6S)-N-(Cyclopropylmethyl)-6-isobutyl-1-[(1-methyl-1H-imidazol-2-yl)methyl]-3,4,5,6-tetrahydro-1H-azepino[5,4,3-cd]indole-4-carboxamide; ΔMass: -163.1232 Da]	C11 H21 N4 O P	256.145	255.138	9.06	8.90763e+06
asn-asn	C8 H14 N4 O5	246.097	247.105	9.074	1.79521e+06
Jadomycin B	C30 H31 N O9	549.201	550.208	9.074	5.54163e+06
[Similar to: 6a,7,8,12a-tetrahydroxy-3-methyl-1,2,3,4,5,6,6a,7,12,12a-decahydrotetraphene-1,12-dione; ΔMass: -80.0183 Da]	C9 H12 N8 O2	264.108	287.097	9.076	3.50392e+08
MFCD00143247	C17 H16 O3	268.109	249.091	9.08	493491
1-(2,4-Dihydroxy-6-methoxy-3,5-dimethylphenyl)-3-phenyl-1-propanone	C18 H20 O4	300.136	299.128	9.088	5.80363e+06
Thalicpureine	C22 H27 N O5	385.188	384.181	9.09	4.60588e+06
Tryptophol	C10 H11 N O	161.085	381.183	9.114	3.612e+06
melicopicine	C18 H19 N O5	329.126	328.119	9.141	4.32096e+06
1-oleoyl-sn-glycero-3-phospho-D-myo-inositol	C27 H51 O12 P	598.314	597.307	9.165	2.9492e+06
4-[2-(4-Allyl-2-methoxyphenoxy)-1-hydroxypropyl]-2-methoxyphenol	C20 H24 O5	344.162	343.155	9.168	2.51989e+06
rolitetracycline	C27 H33 N3 O8	527.229	526.222	9.196	4.42011e+06
Acetylblasticidin S	C19 H28 N8 O6	464.215	463.207	9.198	1.91965e+06
Disoxaril	C20 H26 N2 O3	342.194	341.187	9.206	2.33388e+06
Azacortid	C25 H30 F N O6	459.206	458.199	9.246	249228
pro-met	C10 H18 N2 O3 S	246.104	291.102	9.253	1.94197e+06
Medifoxamine	C16 H19 N O2	257.141	256.134	9.259	2.36851e+06
133013L556	C17 H18 N4 O3 S	358.11	359.117	9.267	2.98861e+06
his-gln	C11 H17 N5 O4	283.129	284.136	9.301	1.27152e+06
Zicronapine	C22 H27 Cl N2	354.188	355.194	9.304	872367
Benazepril	C24 H28 N2 O5	424.2	423.192	9.307	189371
bunaprolast	C17 H20 O3	272.141	271.133	9.309	3.43466e+06
6-Myoporol	C15 H24 O3	252.172	543.309	9.316	587000
Mequitazine	C20 H22 N2 S	322.149	323.157	9.32	716957
myclobutanil [ANSI]	C15 H17 Cl N4	288.115	287.107	9.324	2.2671e+06
Etodolac	C17 H21 N O3	287.153	310.142	9.334	647737
Devazepide	C25 H20 N4 O2	408.16	409.167	9.335	1.46667e+06
Heliettin	C19 H22 O4	314.151	313.144	9.358	1.85865e+06
[3-(3,4-methylenedioxyphenyl)-2-(mercaptomethyl)-1-oxoprolyl]alanine	C16 H20 N2 O6 S	368.103	391.092	9.368	3.73406e+06
pydanon	C6 H8 N2 O5	188.043	189.05	9.371	2.66104e+06
11H-Benzo[a]fluoren-11-ylacetic acid	C19 H14 O2	274.099	273.091	9.374	3.12107e+06
Naproanilide	C19 H17 N O2	291.125	290.118	9.38	2.36508e+06
[Similar to: NP-008521; ΔMass: -53.0652 Da]	C6 H7 N7 O	193.072	216.061	9.383	6.12035e+07
deacetylvindoline	C23 H30 N2 O5	414.216	413.209	9.444	1.32728e+07
tamibarotene	C22 H25 N O3	351.184	350.176	9.463	862705
(6R,7R)-1,2,3,13-Tetramethoxy-6,7-dimethyl-5,6,7,8-tetrahydrobenzo[3',4']cycloocta[1',2':4,5]benzo[1,2-d][1,3]dioxol-6-ol	C23 H28 O7	416.185	417.193	9.505	5.08981e+06
MFCD18783096	C21 H26 O6	374.173	373.166	9.52	1.07273e+06
[Similar to: N-{[(2R,3S,4R,5S)-3,4-Dihydroxy-5-{2-[4-(2-methoxyphenyl)-1-piperazinyl]-2-oxoethyl}tetrahydro-2-furanyl]methyl}benzamide; ΔMass: -208.1568 Da]	C14 H15 N S2	261.064	260.057	9.522	7.77186e+06
Tetrandrine	C38 H42 N2 O6	622.303	621.296	9.523	1.43957e+06
Naftopidil	C24 H28 N2 O3	392.211	451.225	9.527	2.19685e+06
BNB57S7DWT	C18 H25 N O2	287.188	286.181	9.559	3.08113e+06
Esonarimod	C14 H16 O4 S	280.077	279.069	9.577	3.01162e+06
Scopoletin acetate	C12 H10 O5	234.053	233.046	9.583	1.03473e+07
Orphenadrine	C18 H23 N O	269.177	268.17	9.597	1.19491e+06
buphenine	C19 H25 N O2	299.188	298.181	9.604	2.85834e+06
[Similar to: (4S,6S)-N-(Cyclopropylmethyl)-6-isobutyl-1-[(1-methyl-1H-imidazol-2-yl)methyl]-3,4,5,6-tetrahydro-1H-azepino[5,4,3-cd]indole-4-carboxamide; ΔMass: -163.1232 Da]	C11 H21 N4 O P	256.145	255.138	9.65	3.12248e+07
Fendosal	C25 H19 N O3	381.137	380.13	9.663	804480
Butorphanol	C21 H29 N O2	327.22	326.213	9.703	551790
6-Methoxy-1-pyrenol	C17 H12 O2	248.083	247.075	9.705	3.42951e+06
Rhynchophylline	C22 H28 N2 O4	384.206	383.198	9.714	4.49402e+06
methocarbamol	C11 H15 N O5	241.096	240.088	9.728	1.44234e+07
2-Decyl-4-quinolinol 1-oxide	C19 H27 N O2	301.204	300.197	9.749	2.02667e+06
2'-Norberbamunine	C35 H38 N2 O6	582.272	581.265	9.759	202809
Devazepide	C25 H20 N4 O2	408.158	407.151	9.766	764192
[Similar to: DL-β-Leucine; ΔMass: 100.0188 Da]	C9 H18 N3 O2 P	231.113	230.106	9.79	1.74771e+07
benalaxyl	C20 H23 N O3	325.168	324.16	9.804	1.32345e+06
Captodiam	C21 H29 N S2	359.173	358.166	9.814	3.03751e+06
4-Ethyl-3-(4-methoxyphenyl)-2,2-dimethyl-2H-chromen-7-yl acetate	C22 H24 O4	352.168	351.16	9.817	205392
(Z)-thiofanox	C9 H18 N2 O2 S	218.109	277.123	9.824	1.18548e+07
BEVANTOLOL	C20 H27 N O4	345.194	344.187	9.852	4.39307e+06
(1S,3S,4S,5S,7S,9S,14S,15R,16S,17R)-3,4,7-Trihydroxy-9,11-dimethyl-19-methylene-11-azahexacyclo[12.3.2.0~1,13~.0~4,9~.0~5,12~.0~5,17~]nonadecane-15,16-diyl (2E,2'E)bis(2-methyl-2-butenoate)	C31 H43 N O7	541.303	540.296	9.872	430176
Nisoxetine	C17 H21 N O2	271.157	330.171	9.884	1.42642e+06
2'-Norberbamunine	C35 H38 N2 O6	582.271	581.264	9.887	233901
Compound III(S)	C22 H30 N2 O3	370.226	429.24	9.897	1.0633e+06
Megastachine	C20 H29 N O3	331.215	330.208	9.909	1.25382e+06
4-(Diphenylmethyl)-N-((6-methyl-2-pyridinyl)methylene)-1-piperazinamine	C24 H26 N4	370.216	388.25	9.911	2.26695e+06
4-Cyano-4-[3-(cyclopentyloxy)-4-methoxyphenyl]cyclohexanecarboxylic acid	C20 H25 N O4	343.178	342.171	9.924	4.63758e+06
Danofloxacin	C19 H20 F N3 O3	357.149	399.183	9.93	930071
4H-Cyclopenta(def)chrysene	C19 H12	240.093	239.086	9.932	241561
4-Amino-1-{(2xi)-5-O-[{[{(2R)-2-[(4Z,7Z,10Z,13Z,16Z)-4,7,10,13,16-docosapentaenoyloxy]-3-[(5Z,8Z,11Z,14Z)-5,8,11,14-icosatetraenoyloxy]propoxy}(hydroxy)phosphoryl]oxy}(hydroxy)phosphoryl]-beta-D-threo -pentofuranosyl}-2(1H)-pyrimidinone	C54 H83 N3 O15 P2	1075.53	538.772	9.949	451016
TU4153400	C25 H32 O8	460.211	461.219	9.995	5.54688e+06
2-Decyl-4-quinolinol 1-oxide	C19 H27 N O2	301.204	300.197	10.005	1.21476e+06
3-oxo-pregn-4-ene-20?-carboxaldehyde dioxime	C22 H34 N2 O2	358.262	357.255	10.012	1.17602e+06
Lorcainide	C22 H27 Cl N2 O	370.181	371.189	10.016	4.55457e+06
Methyl [5,11-diacetoxy-13-(3-furyl)-16-hydroxy-6,6,8,12-tetramethyl-17-methylene-15-oxo-2,14-dioxatetracyclo[7.7.1.0~1,12~.0~3,8~]heptadec-7-yl]acetate	C31 H40 O11	588.259	587.252	10.061	1.27553e+06
4-Hydroxyprolylmethionine	C10 H18 N2 O4 S	262.098	261.091	10.08	2.71539e+06
Amdinocillin Pivoxil	C21 H33 N3 O5 S	439.212	438.205	10.12	284892
Propafenone	C21 H27 N O3	341.2	386.198	10.132	1.74812e+06
[Similar to: 5,5-Dimethylhydantoin; ΔMass: 148.0559 Da]	C11 H20 N2 O4 S	276.115	275.107	10.142	3.99157e+08
Tetramethrin	C19 H25 N O4	331.178	330.171	10.154	1.46438e+06
Ethyl (4beta,8alpha,9R)-6'-methoxycinchonan-9-yl carbonate	C23 H28 N2 O4	396.205	395.198	10.172	7.07352e+06
12alpha-(Chloromethyl)-12-hydroxy-pregn-4-ene-3,20-dione	C22 H31 Cl O3	378.195	377.188	10.174	438901
(E)-Diethylstilbestrol	C18 H20 O2	268.146	313.144	10.174	1.40996e+06
FTC	C22 H25 N3 O3	379.19	378.183	10.175	2.44603e+06
Finasteride	C23 H36 N2 O2	372.278	371.271	10.179	1.07639e+06
(+/-)-pantetheine	C11 H22 N2 O4 S	278.13	277.123	10.191	1.17941e+07
MFCD00084808	C19 H24 O4	316.167	315.16	10.225	3.58765e+07
2'-Norberbamunine	C35 H38 N2 O6	582.272	581.265	10.225	1.1038e+06
[Similar to: N6-(2-furylmethyl)-9H-purin-6-amine; ΔMass: -11.9611 Da]	C7 H17 N5 S	203.12	202.112	10.232	3.75199e+06
nalorphine	C19 H21 N O3	311.152	310.144	10.235	7.88555e+06
(2R)-1-{[(2-Aminoethoxy)(hydroxy)phosphoryl]oxy}-3-hydroxy-2-propanyl (7Z,10Z,13Z,16Z)-7,10,13,16-docosatetraenoate	C27 H48 N O7 P	529.317	528.31	10.238	414278
Phthalin	C20 H16 O4	320.105	319.098	10.246	514606
(1R,2R,5S,8S,9S,10R)-5-Hydroxy-11-methyl-6-methylene-16-oxo-15-oxapentacyclo[9.3.2.1~5,8~.0~1,10~.0~2,8~]heptadecane-9-carboxylic acid	C19 H24 O5	332.162	331.155	10.258	1.52173e+06
Pelubiprofen	C16 H18 O3	258.125	257.117	10.293	4.86521e+06
(+)-Estrone	C18 H22 O2	270.161	269.154	10.295	938778
GE0405000	C17 H16 O2	252.114	251.107	10.308	777397
benzodepa	C12 H16 N3 O3 P	281.093	280.086	10.353	6.66011e+06
2-MeO-E1	C19 H24 O3	300.172	299.165	10.359	940347
Mitiglinide	C19 H25 N O3	315.183	314.176	10.36	1.05049e+06
Myricanone	C21 H24 O5	356.163	393.111	10.37	679732
6-O-DesmethylDonepezil	C23 H27 N O3	365.2	364.192	10.395	119901
Azimilide	C23 H28 Cl N5 O3	457.19	456.183	10.425	617553
[Similar to: SAR102779; ΔMass: -418.1357 Da]	C7 H8 N3 P	165.045	164.038	10.431	1.52248e+08
[Similar to: 4-{[(1,3-dioxo-1,3-dihydro-2H-isoindol-2-yl)methyl]amino}-N-(5-methyl-3-isoxazolyl)benzenesulfonamide; ΔMass: -179.0512 Da]	C12 H3 N5 O	233.033	232.026	10.434	3.10283e+06
Methionylserine	C8 H16 N2 O4 S	236.083	235.075	10.438	1.27567e+07
Nisoxetine	C17 H21 N O2	271.157	270.149	10.444	4.19428e+06
1,3,5-Trihydroxy-4-methoxy-10-methyl-9(10H)-acridinone	C15 H13 N O5	287.081	286.073	10.448	1.40064e+06
clomegestone acetate	C24 H31 Cl O4	418.19	417.182	10.53	962539
tiapride	C15 H24 N2 O4 S	328.146	327.139	10.554	3.23113e+06
Sunitinib	C22 H27 F N4 O2	398.212	399.22	10.572	2.38361e+06
Harringtonin	C28 H37 N O9	531.248	532.255	10.58	3.2787e+06
1-O-[(2β,3β,5ξ,9ξ,18ξ)-3-(β-D-Glucopyranuronosyloxy)-2,23-dihydroxy-28-oxoolean-12-en-28-yl]-β-D-glucopyranose	C42 H66 O16	826.431	825.424	10.594	895880
4-Cyano-4-[3-(cyclopentyloxy)-4-methoxyphenyl]cyclohexanecarboxylic acid	C20 H25 N O4	343.178	324.16	10.595	1.52064e+06
L-BSO	C8 H18 N2 O3 S	222.103	221.096	10.596	1.49954e+06
Tirofiban	C22 H36 N2 O5 S	440.232	439.225	10.597	1.91704e+06
4-{(1E)-3-[(4-Aminobutyl)amino]-3-oxo-1-propen-1-yl}-2-methoxyphenyl hydrogen sulfate	C14 H20 N2 O6 S	344.103	343.095	10.607	1.42291e+06
Megastachine	C20 H29 N O3	331.215	330.207	10.617	784562
Omadacycline	C29 H40 N4 O7	556.292	555.285	10.632	2.14985e+06
(2R)-1-{[(2-Aminoethoxy)(hydroxy)phosphoryl]oxy}-3-hydroxy-2-propanyl (4Z,7Z,10Z,13Z,16Z)-4,7,10,13,16-docosapentaenoate	C27 H46 N O7 P	527.302	526.295	10.633	1.35664e+06
(2Z)-2-(4-Hydroxy-3,5-dimethoxyphenyl)-3-(4-hydroxy-3-methoxyphenyl)-N-[2-(4-hydroxyphenyl)ethyl]acrylamide	C26 H27 N O7	465.178	464.171	10.644	76079.1
Flibanserin	C20 H21 F3 N4 O	390.169	389.161	10.653	607398
Tetramethrin	C19 H25 N O4	331.178	330.171	10.656	619509
Golvatinib	C33 H37 F2 N7 O4	633.285	632.277	10.657	642536
BNB57S7DWT	C18 H25 N O2	287.188	286.181	10.659	1.64741e+07
disofenin	C18 H26 N2 O5	350.184	349.177	10.661	632179
Peliglitazar	C30 H30 N2 O7	530.205	529.198	10.667	823428
Methyl 4-(2-benzylbenzoyl)-2,5-dimethyl-1H-pyrrole-3-carboxylate	C22 H21 N O3	347.152	346.145	10.686	1.36458e+06
[Similar to: 2-(Phenylsulfonyl)aniline; ΔMass: 0.0724 Da]	C6 H15 N7 O3	233.123	234.131	10.691	8.94546e+07
PIPEROLEINE B	C21 H29 N O3	343.215	342.208	10.698	210643
GP1750000	C17 H20 O2	256.145	255.138	10.73	1.56e+06
Doronine	C21 H30 Cl N O8	459.168	440.15	10.74	274436
6-Amino-3-methyl-1-phenyl-1H-pyrazolo[3,4-b]pyridine-5-carboxamide	C14 H13 N5 O	267.111	266.104	10.747	1.00184e+06
Naproanilide	C19 H17 N O2	291.125	290.118	10.782	1.73538e+06
4-Cyano-4-[3-(cyclopentyloxy)-4-methoxyphenyl]cyclohexanecarboxylic acid	C20 H25 N O4	343.178	402.193	10.811	1.20991e+06
Rotenone	C23 H22 O6	394.142	393.135	10.826	806006
Bifeprunox	C24 H23 N3 O2	385.181	386.188	10.826	2.19361e+06
MFCD00084808	C19 H24 O4	316.167	315.16	10.834	1.27628e+06
Naftidrofuryl	C24 H33 N O3	383.246	382.239	10.842	406851
Invega	C23 H27 F N4 O3	426.208	449.198	10.864	468657
terbogrel	C23 H27 N5 O2	405.216	404.208	10.865	385574
Methyl 4-{[6-deoxy-2,4-di-O-methyl-alpha-L-galactopyranosyl-(1->3)-6-deoxy-alpha-L-mannopyranosyl-(1->3)-6-deoxy-2-O-methyl-alpha-L-mannopyranosyl]oxy}benzoate	C29 H44 O15	632.271	633.278	10.867	1.16331e+07
prucalopride	C18 H26 Cl N3 O3	367.168	368.175	10.902	6.55593e+06
(5alpha)-7-[(5alpha)-3,6-Dimethoxy-17-methyl-6,7,8,14-tetradehydro-4,5-epoxymorphinan-16-yl]-14-hydroxy-3-methoxy-17-methyl-7,8-didehydro-4,5-epoxymorphinan-6-one	C37 H38 N2 O7	622.267	621.26	10.913	2.8515e+06
(1R,2R,5S,8S,9S,10R)-5-Hydroxy-11-methyl-6-methylene-16-oxo-15-oxapentacyclo[9.3.2.1~5,8~.0~1,10~.0~2,8~]heptadecane-9-carboxylic acid	C19 H24 O5	332.162	331.155	10.931	1.82173e+06
BREMAZOCINE	C20 H29 N O2	315.22	314.212	10.957	1.04204e+06
milenperone	C22 H23 Cl F N3 O2	415.146	414.139	10.96	667509
tretoquinol	C19 H23 N O5	345.158	344.15	10.961	375853
6-Hydroxy-3,4a,5-trimethyl-2-oxo-2,4,4a,5,6,7,8,8a,9,9a-decahydronaphtho[2,3-b]furan-4-yl 3-chloro-2-hydroxy-2-methylbutanoate	C20 H29 Cl O6	400.164	399.157	10.963	625220
[Similar to: Tilmicosin; ΔMass: -500.3558 Da]	C16 H29 N6 O2 P	368.21	367.203	10.98	2.36165e+06
Pyrimethamine	C12 H13 Cl N4	248.083	293.081	10.98	1.02898e+06
nequinate	C22 H23 N O4	365.163	364.156	10.984	161908
1-[2,4-Dihydroxy-5-(3-methyl-2-buten-1-yl)phenyl]-2-hydroxy-3-[4-hydroxy-3-methoxy-5-(3-methyl-2-buten-1-yl)phenyl]-1-propanone	C26 H32 O6	440.219	439.212	10.99	1.03535e+06
(3,8-Dimethyl-3H-imidazo[4,5-f]quinoxalin-2-yl)azanyl acetate	C13 H13 N5 O2	271.106	270.099	11.004	1.29369e+07
Fenestrel	C16 H20 O2	244.145	243.138	11.03	3.64826e+06
(16R,17S)-8-(4-Morpholinyl)-17-[2-(4-morpholinyl)-2-oxoethyl]-12-oxa-1,4-diazatricyclo[14.3.1.06,11]icosa-6,8,10-trien-2-one	C27 H40 N4 O5	500.302	499.294	11.03	1.1684e+06
Benzatropine	C21 H25 N O	307.193	306.186	11.052	511369
1,3-Dibenzyltetramethyldisiloxane	C18 H26 O Si2	314.151	313.144	11.072	3.19348e+06
(+/-)-pantetheine	C11 H22 N2 O4 S	278.13	277.123	11.107	3.21688e+06
Megastachine	C20 H29 N O3	331.215	330.207	11.129	3.10317e+06
benactyzine	C20 H25 N O3	327.183	326.176	11.183	2.10938e+06
flavoxate	C24 H25 N O4	391.179	390.172	11.184	2.70579e+06
Carapanaubine	C23 H28 N2 O6	428.196	427.188	11.184	526424
5-amino-6-(D-ribitylamino)uracil	C9 H16 N4 O6	276.108	277.115	11.193	8.22217e+08
4-Cyano-4-[3-(cyclopentyloxy)-4-methoxyphenyl]cyclohexanecarboxylic acid	C20 H25 N O4	343.178	342.171	11.2	1.26247e+06
Lacinilene C 7-methyl ether	C16 H20 O3	260.14	259.133	11.204	942793
[Similar to: (4S,6S)-N-(Cyclopropylmethyl)-6-isobutyl-1-[(1-methyl-1H-imidazol-2-yl)methyl]-3,4,5,6-tetrahydro-1H-azepino[5,4,3-cd]indole-4-carboxamide; ΔMass: -163.1231 Da]	C11 H21 N4 O P	256.145	255.138	11.206	1.12962e+07
Nisoxetine	C17 H21 N O2	271.156	270.149	11.208	1.61417e+07
SYSU-00437	C19 H20 O3	296.142	355.155	11.218	1.16306e+06
2-{3-[4-(3-Chloro-4-hydroxyphenyl)-1-piperazinyl]propyl}[1,2,4]triazolo[4,3-a]pyridin-3(2H)-one	C19 H22 Cl N5 O2	387.147	386.14	11.222	1.53041e+06
lysophosphatidylethanolamine (22:6(4Z,7Z,10Z,13Z,16Z,19Z)/0:0)	C27 H44 N O7 P	525.287	584.301	11.222	1.45901e+06
CB3250000	C17 H23 N O2	273.172	272.165	11.224	1.25525e+06
4-[(2-Amino-2-carboxyethyl)amino]-2-{2-[(2-aminoethyl)amino]-2-oxoethyl}-2-hydroxy-4-oxobutanoic acid	C11 H20 N4 O7	320.134	321.141	11.231	3.88783e+08
(R)-Pentazocine	C19 H27 N O	285.209	284.201	11.324	680321
β-mangostin	C25 H28 O6	424.189	423.182	11.352	503961
(5E)-7,7-Dimethyl-4-oxa-8-thia-2,5-diazanon-5-en-3-one	C7 H14 N2 O2 S	190.077	235.075	11.365	626403
Methyl 4-(2-benzylbenzoyl)-2,5-dimethyl-1H-pyrrole-3-carboxylate	C22 H21 N O3	347.152	346.145	11.369	1.37142e+06
Oxilorphan	C20 H27 N O2	313.204	312.197	11.404	880303
(+/-)-pantetheine	C11 H22 N2 O4 S	278.13	277.123	11.428	1.61667e+06
tebuthiuron	C9 H16 N4 O S	228.103	287.118	11.468	231810
1-[2,4-Dihydroxy-5-(3-methyl-2-buten-1-yl)phenyl]-2-hydroxy-3-[4-hydroxy-3-methoxy-5-(3-methyl-2-buten-1-yl)phenyl]-1-propanone	C26 H32 O6	440.22	439.213	11.519	199156
(2R)-1-{[(2-Aminoethoxy)(hydroxy)phosphoryl]oxy}-3-hydroxy-2-propanyl (6Z,9Z,12Z,15Z)-6,9,12,15-octadecatetraenoate	C23 H40 N O7 P	473.254	472.247	11.545	3.14647e+06
Megastachine	C20 H29 N O3	331.215	330.207	11.558	960726
Pyrrobutamine	C20 H22 Cl N	311.145	312.152	11.569	1.79914e+06
N-Methyl-2,3,7,8-tetramethoxy-5,6-dihydrobenzophenathridine-6-ethanoic acid	C24 H25 N O6	423.169	422.161	11.569	490393
NP-016087	C24 H30 O2	350.226	351.233	11.574	1.14897e+07
Cyproterone acetate	C24 H29 Cl O4	416.175	415.167	11.579	548200
Dauricine	C38 H44 N2 O6	624.317	623.31	11.581	54794.1
Sunitinib	C22 H27 F N4 O2	398.212	399.219	11.588	523072
Tritace	C23 H32 N2 O5	416.232	415.225	11.589	464653
Cyphenothrin	C24 H25 N O3	375.184	374.176	11.59	815624
Pregnenolone 16alpha-carbonitrile	C22 H31 N O2	341.235	340.228	11.591	638281
[Similar to: NP-012767; ΔMass: -0.1029 Da]	C17 H37 N8 O6 P3	542.208	541.2	11.605	843859
zuclomifene	C26 H28 Cl N O	405.185	406.192	11.612	117124
nalorphine	C19 H21 N O3	311.152	310.144	11.612	203241
7-Benzyl-4-[(2-hydroxy-4-methylpentanoyl)amino]-3-isopropyl-5,8-dioxo-2-oxa-6,9-diazabicyclo[10.2.2]hexadeca-1(14),12,15-triene-10-carboxylic acid	C30 H39 N3 O7	553.281	552.274	11.628	2.25323e+06
BIM-1	C25 H24 N4 O2	412.191	413.199	11.63	303218
Gly-Lys	C8 H17 N3 O3	203.126	407.26	11.633	575671
thenalidine	C17 H22 N2 S	286.149	350.165	11.633	4.1251e+06
Reticuline	C19 H23 N O4	329.163	328.155	11.646	3.14637e+06
(4R)-4-{(2E,6E)-9-[(2S)-3,3-Dimethyl-2-oxiranyl]-3,7-dimethyl-2,6-nonadien-1-yl}-7-hydroxy-4,6-dimethyl-2-benzofuran-1,5(3H,4H)-dione	C25 H34 O5	414.242	432.276	11.649	2.66875e+06
7,12-Dimethyl-3,4-dihydro-3,4-tetraphenediolato	C20 H18 O2	290.13	289.123	11.66	1.42376e+06
strophanthin K	C36 H54 O14	710.351	711.358	11.673	1.2555e+06
Gonan-3-yl hydrogen sulfate	C17 H28 O4 S	328.171	329.178	11.682	724254
Cilastatin	C16 H26 N2 O5 S	358.155	357.148	11.683	310940
(+)-Flesinoxan	C22 H26 F N3 O4	415.191	416.198	11.683	255404
BNB57S7DWT	C18 H25 N O2	287.188	286.18	11.694	698217
Safinamide	C17 H19 F N2 O2	302.144	325.133	11.695	2.17811e+06
Desmethylcitalopram	C19 H19 F N2 O	310.149	328.183	11.701	427237
N-acetylleukotriene E4	C25 H39 N O6 S	481.248	482.256	11.706	693341
deacetylvindoline	C23 H30 N2 O5	414.216	413.209	11.712	1.19907e+06
Cloperastine	C20 H24 Cl N O	329.154	330.161	11.716	225525
Lappaconitine	C32 H44 N2 O8	584.31	585.318	11.718	310017
Ketanserin	C22 H22 F N3 O3	395.163	396.17	11.718	449486
Mammea A/AA	C25 H26 O5	406.179	407.187	11.718	1.60545e+06
(E)-Diethylstilbestrol	C18 H20 O2	268.146	267.138	11.73	788679
E-64	C15 H27 N5 O5	357.201	358.209	11.737	829017
Budesonide	C25 H34 O6	430.238	431.245	11.739	718248
Acetyl hexamethyl tetralin	C18 H26 O	258.198	257.19	11.762	940970
Crocetin	C20 H24 O4	328.167	327.16	11.77	7.16013e+06
Withaferine	C28 H38 O6	470.268	471.276	11.77	489520
Cyclopenta[cd]pyrene	C18 H10	226.078	268.112	11.787	1.30736e+06
Isococculidine	C18 H23 N O2	285.172	284.165	11.795	323267
Sunitinib	C22 H27 F N4 O2	398.212	399.219	11.84	5.71359e+06
Nisoxetine	C17 H21 N O2	271.157	270.149	11.856	2.87283e+06
2-Decyl-4-quinolinol 1-oxide	C19 H27 N O2	301.204	300.197	11.917	1.93088e+06
Bicol	C22 H19 N O4	361.132	360.125	11.928	1.15586e+06
Captodiam	C21 H29 N S2	359.173	358.166	11.949	623093
(2R)-1-{[(2-Aminoethoxy)(hydroxy)phosphoryl]oxy}-3-hydroxy-2-propanyl (5Z,8Z,11Z,14Z,17Z)-5,8,11,14,17-icosapentaenoate	C25 H42 N O7 P	499.27	498.263	11.965	1.30067e+06
2-(4-Allyl-2,6-dimethoxyphenoxy)-1-(1,3-benzodioxol-5-yl)propyl benzoate	C28 H28 O7	476.184	477.192	12.035	549138
2-[(3S,3aR,5R,8R,8aS)-3,8-Dihydroxy-8-(hydroxymethyl)-3-methyl-2-oxodecahydro-5-azulenyl]-2-propanyl beta-D-glucopyranoside	C21 H36 O10	448.231	449.238	12.053	373583
Fenestrel	C16 H20 O2	244.145	243.138	12.058	1.05604e+06
Methylprednisolone succinate	C26 H34 O8	474.228	475.235	12.06	1.16968e+06
6-Methoxy-1-pyrenol	C17 H12 O2	248.083	247.075	12.063	1.13946e+06
Hex-2-ulose	C6 H12 O6	180.063	402.16	12.066	224659
[Similar to: 2-(Acetylamino)hexanoic acid; ΔMass: 166.0782 Da]	C13 H31 N3 O3 P2	339.183	338.176	12.07	1.68254e+06
279QJO8N7H	C24 H27 N O4	393.195	392.187	12.082	853467
lifibrol	C21 H26 O4	342.183	341.176	12.086	913702
(19E,21E,23E,25E,27E,29E,31E)-33-[(3-Amino-3,6-dideoxy-beta-D-mannopyranosyl)oxy]-17-[7-(4-aminophenyl)-5-hydroxy-7-oxo-2-heptanyl]-1,3,5,9,37-pentahydroxy-18-methyl-13,15-dioxo-16,39-dioxabicyclo[33. 3.1]nonatriaconta-19,21,23,25,27,29,31-heptaene-36-carboxylic acid	C58 H84 N2 O17	1080.58	541.297	12.087	773007
2IAP3WIO1P	C20 H23 N O5	357.158	356.151	12.139	1.96099e+06
Trimebutine	C22 H29 N O5	387.205	386.198	12.15	1.14938e+06
N-[4-(Hydroxymethyl)-3-{[4-(3-pyridinyl)-2-pyrimidinyl]amino}-1,5-cyclohexadien-1-yl]-4-[(4-methyl-1-piperazinyl)methyl]benzamide	C29 H33 N7 O2	511.27	510.263	12.15	1.09789e+06
2-Decyl-4-quinolinol 1-oxide	C19 H27 N O2	301.203	300.196	12.16	1.61325e+06
Paravallarine	C22 H33 N O2	343.251	342.244	12.223	504222
5-amino-6-(D-ribitylamino)uracil	C9 H16 N4 O6	276.108	260.088	12.311	598606
kurarinol	C26 H32 O7	456.217	474.251	12.316	555323
Gln-Gln	C10 H18 N4 O5	274.128	275.136	12.323	3.85518e+06
Veliflapon	C23 H23 N O3	361.168	360.16	12.339	602249
Endomorphin 2	C32 H37 N5 O5	571.281	635.297	12.347	1.67759e+06
Aceglutamide	C7 H12 N2 O4	188.079	189.086	12.348	813066
3-(10,11-Dihydro-5H-dibenzo[a,d][7]annulen-5-yloxy)-8-methyl-8-azabicyclo[3.2.1]octane	C23 H27 N O	333.209	378.208	12.352	951030
4,6-Diamino-5-formamidopyrimidine	C5 H7 N5 O	153.065	154.072	12.363	647797
Bortezomib	C19 H25 B N4 O4	384.196	407.186	12.366	86611.2
Maltitol	C12 H24 O11	344.132	345.139	12.368	462086
N-[(Benzyloxy)carbonyl]-L-tyrosyl-N-hydroxy-D-leucinamide	C23 H29 N3 O6	443.204	444.212	12.369	51964.7
[Similar to: DL-β-Leucine; ΔMass: 143.0615 Da]	C11 H23 N4 O2 P	274.156	273.149	12.372	1.21846e+06
Taurochenodeoxycholic acid	C26 H45 N O6 S	499.295	500.302	12.374	213757
Azaperone	C19 H22 F N3 O	327.175	360.209	12.376	1.2129e+06
W1O4FV809G	C24 H26 F N3 O2	407.201	408.208	12.377	625456
D-Phenylalanyl-N-[(3R)-6-carbamimidamido-1-chloro-2-oxo-3-hexanyl]-D-prolinamide	C21 H31 Cl N6 O3	450.216	449.209	12.391	1.26535e+06
6-Amino-3-methyl-1-phenyl-1H-pyrazolo[3,4-b]pyridine-5-carboxamide	C14 H13 N5 O	267.111	266.104	12.393	2.13087e+06
N-[(Benzyloxy)carbonyl]-L-tyrosyl-N-hydroxy-D-leucinamide	C23 H29 N3 O6	443.204	444.212	12.394	311934
BNB57S7DWT	C18 H25 N O2	287.188	286.181	12.4	1.17204e+06
4-[4-(4-Chlorophenyl)-4-hydroxy-1-oxido-1-piperidinyl]-N,N-dimethyl-2,2-diphenylbutanamide	C29 H33 Cl N2 O3	492.216	493.223	12.411	728736
Safinamide	C17 H19 F N2 O2	302.144	303.151	12.411	175338
Harringtonin	C28 H37 N O9	531.248	532.256	12.413	158447
Benperidol	C22 H24 F N3 O2	381.184	382.191	12.418	360535
Cloperastine	C20 H24 Cl N O	329.154	330.161	12.42	506965
2-MeO-E1	C19 H24 O3	300.172	299.165	12.422	6.46248e+06
Î²-D-Ribofuranosylcreatine	C9 H17 N3 O6	263.112	286.101	12.426	310410
Propafenone	C21 H27 N O3	341.199	340.192	12.431	981904
Batrachotoxin	C31 H42 N2 O6	538.305	539.313	12.432	420414
MFCD00888473	C24 H42 O7 P2	504.242	503.235	12.499	695303
I5TB3NZ94T	C26 H21 N3 O	391.17	392.178	12.54	2.01463e+06
benactyzine	C20 H25 N O3	327.184	326.176	12.567	1.02298e+06
ancistrocladine	C25 H29 N O4	407.21	406.203	12.598	613980
(+)-Estrone	C18 H22 O2	270.161	269.154	12.604	989279
[Similar to: (2E,6E,10E)-12-{[6-Deoxyhexopyranosyl-(1->4)-6-deoxyhexopyranosyl-(1->3)hexopyranosyl]oxy}-2,6,10-trimethyl-2,6,10-dodecatrien-1-yl 6-deoxyhexopyranosyl-(1->4)-6-deoxyhexopyranosyl-(1->3)hexopyranoside; ΔMass: -848.3852 Da]	C14 H23 N2 O3 P	298.145	297.138	12.607	5.3871e+07
2-Decyl-4-quinolinol 1-oxide	C19 H27 N O2	301.204	300.196	12.657	1.05849e+07
[Similar to: DL-β-Leucine; ΔMass: 238.0973 Da]	C10 H29 N9 O2 P2	369.192	368.185	12.658	973430
Apomorphine	C17 H17 N O2	267.125	266.118	12.742	549483
4-Hydroxyprolylmethionine	C10 H18 N2 O4 S	262.099	261.091	12.767	2.60838e+06
1,5-Dihydroxy-3,4-dimethoxy-10-methyl-9(10H)-acridinone	C16 H15 N O5	301.096	300.089	12.798	1.39104e+06
2-Decyl-4-quinolinol 1-oxide	C19 H27 N O2	301.204	300.197	12.825	1.44764e+07
(2E,4E,6E,8E,10E)-1-[5-Hydroxy-2-(2-hydroxyethyl)-2H-pyrrol-4-yl]-10-(hydroxymethyl)-2,6,8-trimethyl-2,4,6,8,10-dodecapentaen-1-one	C22 H29 N O4	371.21	370.203	12.83	982669
Terlipressin	C52 H74 N16 O15 S2	1226.49	612.238	12.898	488363
[Similar to: 1-(4-{(2S,4R)-4-Hydroxy-2-[3-(4-methoxyphenyl)-1,2,4-oxadiazol-5-yl]-1-pyrrolidinyl}-1-piperidinyl)ethanone; ΔMass: -124.0506 Da]	C11 H23 N2 O3 P	262.145	261.138	12.945	3.82086e+06
FTC	C22 H25 N3 O3	379.19	378.183	12.95	1.0229e+06
Trimebutine	C22 H29 N O5	387.205	386.198	12.974	2.04056e+06
[Similar to: (3β,5ξ,9ξ,18ξ)-22-Hydroxyolean-12-en-3-yl 6-deoxy-α-L-mannopyranosyl-(1->2)hexopyranosyl-(1->2)-β-D-glucopyranosiduronic acid; ΔMass: -628.3787 Da]	C14 H23 N2 O3 P	298.145	297.138	12.981	5.67348e+07
Lobelanine	C22 H25 N O2	335.188	334.181	13.017	4.07896e+07
Bortezomib	C19 H25 B N4 O4	384.196	417.23	13.071	4.38392e+06
fluprednisolone	C21 H27 F O5	378.186	379.193	13.071	3.73982e+06
kurarinol	C26 H32 O7	456.217	489.25	13.112	1.56389e+06
(+)-Estrone	C18 H22 O2	270.161	269.154	13.129	972618
Alimemazine	C18 H22 N2 S	298.149	340.183	13.137	362345
Pirimiphos-ethyl	C13 H24 N3 O3 P S	333.128	334.136	13.144	614376
Threonylglutamine	C9 H17 N3 O5	247.118	248.125	13.145	110986
(2E,4E,6E,8E,10E)-1-[5-Hydroxy-2-(2-hydroxyethyl)-2H-pyrrol-4-yl]-10-(hydroxymethyl)-2,6,8-trimethyl-2,4,6,8,10-dodecapentaen-1-one	C22 H29 N O4	371.21	370.203	13.154	671471
Boldione	C19 H24 O2	284.177	283.17	13.173	532256
MFCD00084808	C19 H24 O4	316.167	315.16	13.21	1.49773e+06
2-Decyl-4-quinolinol 1-oxide	C19 H27 N O2	301.204	300.197	13.315	1.50187e+06
11-Nor-9-carboxy-thc	C21 H28 O4	344.199	343.192	13.33	2.04045e+06
Omacetaxine mepesuccinate	C29 H39 N O9	545.263	546.271	13.336	711341
Methionylleucine	C11 H22 N2 O3 S	262.135	261.128	13.349	4.72572e+06
9-ribosylzeatin	C15 H21 N5 O5	351.155	352.162	13.385	1.08412e+06
dacisteine	C7 H11 N O4 S	205.04	204.033	13.408	733096
pro-met	C10 H18 N2 O3 S	246.103	245.096	13.425	2.19263e+06
279QJO8N7H	C24 H27 N O4	393.195	374.177	13.441	1.36731e+06
Boldione	C19 H24 O2	284.177	283.17	13.443	756664
Butorphanol	C21 H29 N O2	327.22	326.212	13.45	1.4525e+06
DH3300000	C17 H22 O2	258.161	257.154	13.486	2.01346e+06
Sinapyl alcohol	C11 H14 O4	210.089	209.082	13.494	6.62779e+06
Clemastine	C21 H26 Cl N O	343.171	326.167	13.517	2.06533e+06
Amylose	C14 H26 O11	370.148	763.285	13.581	752676
MFCD00143247	C17 H16 O3	268.109	267.102	13.583	517275
Triamcinolone acetonide	C24 H31 F O6	434.21	869.427	13.593	281855
Celestolide	C17 H24 O	244.182	243.174	13.593	4.18005e+06
ser-arg	C9 H19 N5 O4	261.145	284.134	13.616	2.18713e+07
Vibegron	C26 H28 N4 O3	444.217	467.206	13.624	215738
Oxylone acetate	C24 H31 F O5	418.217	419.224	13.644	344289
metoclopramide	C14 H22 Cl N3 O2	299.14	378.161	13.654	223762
Fludorex	C11 H14 F3 N O	233.102	266.136	13.66	203992
BNB57S7DWT	C18 H25 N O2	287.188	286.181	13.66	853432
(+)-Estrone	C18 H22 O2	270.161	269.154	13.661	472588
1-Hydroxy-4-[5-hydroxy-8,8-dimethyl-10-(2-methyl-3-buten-2-yl)-2-oxo-7,8-dihydro-2H,6H-pyrano[3,2-g]chromen-6-yl]-3,5,6-trimethoxy-9(10H)-acridinone	C35 H35 N O9	613.234	614.24	13.662	471716
Nopaline	C11 H20 N4 O6	304.139	327.128	13.675	9.70986e+07
Desoxymycin	C21 H41 N7 O11	567.284	568.292	13.676	2.86908e+07
BREMAZOCINE	C20 H29 N O2	315.22	314.212	13.683	1.41503e+06
Pizotifen	C19 H21 N S	295.139	337.172	13.697	404738
Prednicarbate	C27 H36 O8	488.242	471.239	13.724	179556
1-Hydroxy-4-[5-hydroxy-8,8-dimethyl-10-(2-methyl-3-buten-2-yl)-2-oxo-7,8-dihydro-2H,6H-pyrano[3,2-g]chromen-6-yl]-3,5,6-trimethoxy-9(10H)-acridinone	C35 H35 N O9	613.232	614.239	13.731	684701
ilomastat	C20 H28 N4 O4	388.209	387.202	13.742	124328
PACLOBUTRAZOL	C15 H20 Cl N3 O	293.13	292.123	13.752	748792
(Z)-Norendoxifen	C24 H25 N O2	359.189	358.182	13.762	1.20832e+06
Terbinafine	C21 H25 N	291.199	336.197	13.8	4.11386e+07
(+)-Estrone	C18 H22 O2	270.161	269.154	13.806	765793
clocinizine	C26 H27 Cl N2	402.186	403.193	13.823	396923
BREMAZOCINE	C20 H29 N O2	315.219	314.212	13.837	2.05961e+06
(1S,4R,10R,11S,13R,15S,16R,17R,21R)-5,5,10,13,15-Pentamethyl-7,14,18-trioxo-6,19-dioxahexacyclo[13.6.1.0~1,11~.0~4,10~.0~13,21~.0~17,21~]docos-8-en-16-yl acetate	C27 H34 O7	470.232	471.24	13.846	421727
2-[(3S)-1-(4-Fluorobenzyl)-3-pyrrolidinyl]-5-methyl-1H-benzimidazole	C19 H20 F N3	309.163	310.17	13.849	478135
gibberellin A12	C20 H28 O4	332.199	331.191	13.852	1.04799e+06
1,9-Nonanedithiol	C9 H20 S2	192.101	191.094	13.859	813494
pteroic acid	C14 H12 N6 O3	312.096	295.093	13.868	1.84919e+06
Methyl 1-thio-alpha-L-threo-hexopyranoside	C7 H14 O5 S	210.055	209.048	13.872	1.08459e+06
dalvastatin	C24 H31 F O3	386.227	387.234	13.888	298874
L-Alanyl-L-glutamine	C8 H15 N3 O4	217.107	218.114	13.894	704110
Norgestrienone	C20 H22 O2	294.161	275.143	13.898	500991
Sunitinib	C22 H27 F N4 O2	398.213	421.203	13.899	3.11292e+06
asp-gln	C9 H15 N3 O6	261.097	262.104	13.9	7.04013e+07
Zipeprol	C23 H32 N2 O3	384.242	383.234	13.912	1.09162e+06
[Similar to: jwh-018-d11; ΔMass: -154.1186 Da]	C10 H19 N2 P	198.128	243.127	13.913	1.5067e+06
Mitiglinide	C19 H25 N O3	315.183	314.176	13.923	463819
salirasib	C22 H30 O2 S	358.197	359.204	13.997	1.47446e+06
(7-Methoxy-1-naphthyl)[(2R,5R)-5-vinyl-1-azabicyclo[2.2.2]oct-2-yl]methanone	C21 H23 N O2	321.173	320.165	14.031	1.06654e+06
tiapride	C15 H24 N2 O4 S	328.146	327.139	14.081	1.59209e+06
.beta.-Estradiol	C18 H24 O2	272.177	271.17	14.099	698597
NALMEFENE	C21 H25 N O3	339.183	338.176	14.106	1.04151e+06
[Similar to: INK; ΔMass: -86.0516 Da]	C18 H26 N P	287.181	310.17	14.118	9.43818e+06
Estriol	C18 H24 O3	288.172	269.154	14.121	856343
(+/-)-pantetheine	C11 H22 N2 O4 S	278.13	277.123	14.145	845436
1D-3-amino-1-guanidino-1,3-dideoxy-scyllo-inositol 6-phosphate	C7 H17 N4 O7 P	300.084	301.091	14.165	173845
(Z)-Norendoxifen	C24 H25 N O2	359.189	358.181	14.182	449176
Withaferine	C28 H38 O6	470.268	471.275	14.189	2.93469e+06
pirenperone	C23 H24 F N3 O2	393.186	394.193	14.252	8.41973e+06
7-Dehydrologanin tetraacetate	C25 H32 O14	556.18	555.173	14.271	252776
Endomorphin 2	C32 H37 N5 O5	571.278	572.285	14.309	3.84113e+06
2-Decyl-4-quinolinol 1-oxide	C19 H27 N O2	301.204	300.197	14.362	1.96218e+06
Ivabradine	C27 H36 N2 O5	468.263	467.256	14.382	559264
cannabidiolic acid	C22 H30 O4	358.215	357.208	14.42	733725
tiapride	C15 H24 N2 O4 S	328.145	387.159	14.439	365040
[Similar to: jwh-018-d11; ΔMass: -40.0959 Da]	C15 H24 N2 O3 S	312.151	311.144	14.443	2.25083e+06
mazipredone	C26 H38 N2 O4	442.284	441.277	14.48	600039
Arginyl-4-hydroxyproline	C11 H21 N5 O4	287.16	288.167	14.52	2.17854e+06
PR-69	C8 H13 N3 O6	247.082	248.089	14.563	391329
(5alpha,11beta,17beta)-9-Fluoro-11,17-dihydroxy-17-methylandrostan-3-one	C20 H31 F O3	338.227	339.234	14.592	204416
Amdoxovir	C9 H12 N6 O3	252.097	275.086	14.606	784644
(2R)-2-Hydroxy-3-[(hydroxy{[(1S,2R,3R,4S,5S,6R)-2,3,4,5,6-pentahydroxycyclohexyl]oxy}phosphoryl)oxy]propyl palmitate	C25 H49 O12 P	572.298	590.331	14.61	648858
BUTROXYDIM	C24 H33 N O4	399.241	434.21	14.644	580210
Enalaprilat	C18 H24 N2 O5	348.168	371.157	14.666	3.22675e+06
Azaperone	C19 H22 F N3 O	327.176	328.183	14.666	512833
SL4506000	C11 H15 N O3 S	241.077	240.07	14.676	1.48785e+06
3,4-Dihydroxytamoxifen	C26 H29 N O3	403.215	402.208	14.683	1.24584e+06
Citalopram	C20 H21 F N2 O	324.165	325.172	14.711	232885
kurarinol	C26 H32 O7	456.217	457.224	14.725	216677
N-Desmethyl zolmitriptan	C15 H19 N3 O2	273.149	274.156	14.762	1.62197e+06
(2E)-3-(4-Hydroxyphenyl)-N-[2-(1H-indol-3-yl)ethyl]acrylamide	C19 H18 N2 O2	306.136	305.129	14.769	850792
4,17?-dimethyl-4-aza-5-androsten-17?-ol-3-one	C20 H31 N O2	317.235	316.228	14.802	307639
12-(3-C-Carboxy-2,5-dideoxy-L-threo-pentofuranosyl)-12,13-dihydro-5H-indolo[2,3-a]pyrrolo[3,4-c]carbazol-7-ol	C26 H21 N3 O5	455.148	454.141	14.804	225442
2,4,6-trihydroxy-5-(1-(5-(1-hydroxy-isopropyl)-2,8-dimethylbicyclo(5.3.0)dec-6-en-8-yl)-3-methylbutyl)benzene-1,3-dicarbaldehyde	C28 H40 O6	472.285	473.292	14.81	215768
CLOBETASOL	C22 H28 Cl F O4	410.166	411.174	14.846	407476
[Similar to: Diphenylphosphinic acid; ΔMass: 44.0230 Da]	C12 H6 N8	262.073	263.08	14.892	1.08386e+07
N~2~-Acetyl-L-glutaminyl-L-glutamamide	C12 H21 N5 O5	315.155	316.162	14.924	815942
L-serine phosphoethanolamine	C5 H13 N2 O6 P	228.051	229.058	14.928	780770
Nopaline	C11 H20 N4 O6	304.138	305.146	14.932	111141
asn-lys	C10 H20 N4 O4	260.15	261.157	14.947	2.42757e+06
Arginyl-4-hydroxyproline	C11 H21 N5 O4	287.16	288.167	14.953	5.18235e+06
thr-arg	C10 H21 N5 O4	275.16	298.149	14.97	1.27301e+06
Nilestriol	C25 H32 O3	380.237	398.271	14.97	434422
Clinofibrate	C28 H36 O6	468.253	469.26	14.988	184689
(2E)-3-(4-Hydroxyphenyl)-N-[2-(1H-indol-3-yl)ethyl]acrylamide	C19 H18 N2 O2	306.136	305.129	15.004	599520
(+)-Estrone	C18 H22 O2	270.161	269.154	15.069	606259
[Similar to: 6a,7,8,12a-tetrahydroxy-3-methyl-1,2,3,4,5,6,6a,7,12,12a-decahydrotetraphene-1,12-dione; ΔMass: -65.9661 Da]	C10 H22 N4 O5	278.16	279.167	15.083	2.79482e+07
pipercide	C22 H29 N O3	355.214	390.183	15.136	220762
1-Methyl-1,2,3,4-tetrahydro-Î²-carboline-3-carboxylic acid	C13 H14 N2 O2	230.106	231.113	15.306	1.33745e+06
Azafrin	C27 H38 O4	426.278	444.311	15.306	180359
Cevimeline	C10 H17 N O S	199.102	198.095	15.309	406621
2-(2H-Benzotriazol-2-yl)-4,6-bis(1-methyl-1-phenylethyl)phenol	C30 H29 N3 O	447.232	448.239	15.327	2.1864e+06
pirenperone	C23 H24 F N3 O2	393.186	394.193	15.327	441721
10-Oxabenzo(def)chrysen-9-one	C19 H10 O2	270.067	269.06	15.338	396645
Mequitazine	C20 H22 N2 S	322.149	323.156	15.35	206105
4-Amino-7-(alpha-D-ribofuranosyl)-7H-pyrrolo[2,3-d]pyrimidine-5-carbonitrile	C12 H13 N5 O4	291.097	292.105	15.352	3.6617e+06
naltriben	C26 H25 N O4	415.179	414.172	15.356	644365
16alpha-hydroxydehydroepiandrosterone 3-sulfate	C19 H28 O6 S	384.162	385.17	15.358	236024
olivetolic acid	C12 H16 O4	224.105	223.098	15.358	1.00587e+06
Losmapimod	C22 H26 F N3 O2	383.201	384.209	15.36	167830
[Similar to: Irganox 1010; ΔMass: -521.1932 Da]	C37 H78 N5 O2 P	655.591	219.538	15.366	1.68758e+06
5-(3,5-Dimethyl-3,11-dihydropyrano[3,2-a]carbazol-3-yl)-2-methyl-2-pentanol	C23 H27 N O2	349.204	348.197	15.4	249316
MRS1191	C31 H27 N O4	477.196	500.185	15.402	148136
Dexamethasone	C22 H29 F O5	392.199	391.192	15.403	276403
3-Carboxy-N,N,N-trimethyl-2-(1-oxopropoxy)-1-propanaminium	C10 H20 N O4	218.139	219.147	15.404	2.88545e+06
asn-lys	C10 H20 N4 O4	260.149	261.157	15.414	7.41568e+07
2-(Butyryloxy)-3-carboxy-N,N,N-trimethyl-1-propanaminium	C11 H22 N O4	232.155	233.162	15.414	452241
Thalicpureine	C22 H27 N O5	385.19	384.182	15.444	365614
TAN-67	C23 H24 N2 O	344.19	367.18	15.445	120524
(1S,5R,11R,12S,14R,17S,20S,21R)-5-Methyl-15-methylene-7-oxa-10-azaheptacyclo[12.6.2.0~1,11~.0~5,20~.0~6,10~.0~12,17~.0~17,21~]docosane-19,22-dione	C22 H27 N O3	353.199	352.192	15.467	425555
asn-lys	C10 H20 N4 O4	260.149	261.157	15.469	1.80826e+07
[Similar to: (S)-N-[(9H-fluoren-9-ylmethoxy)carbonyl]valine; ΔMass: -74.9965 Da]	C11 H24 N2 O3 S	264.151	263.143	15.472	4.49115e+06
Brivanib alaninate	C22 H24 F N5 O4	441.183	442.191	15.485	345164
Nopaline	C11 H20 N4 O6	304.139	305.146	15.5	890786
triamterene	C12 H11 N7	253.107	254.115	15.508	1.03749e+06
Threonylglutamine	C9 H17 N3 O5	247.118	289.152	15.514	391319
Lupulone	C26 H38 O4	414.279	415.286	15.527	217840
Buclizine	C28 H33 Cl N2	432.233	433.24	15.55	385029
MRS1191	C31 H27 N O4	477.195	478.202	15.562	299967
1,3,8-Trihydroxy-4-methyl-2,7-bis(3-methyl-2-buten-1-yl)-9H-xanthen-9-one	C24 H26 O5	394.179	393.171	15.58	524999
[Similar to: Lipoxin A5; ΔMass: -134.0758 Da]	C7 H16 N6 O2	216.133	217.141	15.589	595913
donetidine	C20 H25 N5 O3 S	415.17	416.177	15.594	422333
Haloprogesterone	C21 H28 Br F O2	410.128	409.12	15.595	296803
Pizotifen	C19 H21 N S	295.139	318.128	15.608	301349
Angiotensin	C62 H89 N17 O14	1295.67	648.844	15.609	108951
Pruvanserin	C22 H21 F N4 O	376.169	399.158	15.643	722130
cannabidiolic acid	C22 H30 O4	358.215	357.207	15.651	4.08086e+06
1-Azabicyclo[2.2.2]oct-3-yl (1S,4R)-4-hydroxy-1-phenyl-3,4-dihydro-2(1H)-isoquinolinecarboxylate	C23 H26 N2 O3	378.195	377.188	15.686	216895
pyricarbate	C11 H15 N3 O4	253.107	295.141	15.686	3.52713e+07
Flumequine	C14 H12 F N O3	261.079	244.076	15.692	302480
[Similar to: Lipoxin A5; ΔMass: -134.0993 Da]	C11 H21 P S	216.11	217.117	15.692	5.01931e+06
Choline Alfoscerate	C8 H20 N O6 P	257.103	258.11	15.717	106237
Argininosuccinic acid	C10 H18 N4 O6	290.123	291.131	15.72	821700
Bluensidine	C8 H16 N4 O6	264.108	287.097	15.731	176773
BV8058500	C26 H34 O3	394.252	412.286	15.738	285676
Tetrahydrobiopterin	C9 H15 N5 O3	241.119	242.126	15.745	421707
HC Blue 1	C11 H17 N3 O4	255.123	256.13	15.754	595935
Succinyladenosine	C14 H17 N5 O8	383.108	384.115	15.759	167321
docarpamine	C21 H30 N2 O8 S	470.172	471.179	15.781	375086
[Similar to: NP-009373; ΔMass: -115.1272 Da]	C7 H19 N P2 S	211.072	212.08	15.784	1.40747e+06
Paravallarine	C22 H33 N O2	343.251	342.244	15.786	940555
Argininosuccinic acid	C10 H18 N4 O6	290.123	291.131	15.79	674975
11-Nor-9-carboxy-thc	C21 H28 O4	344.199	343.192	15.8	413850
1-(4-Hydroxy-3-methoxyphenyl)-3-oxo-5-decanesulfonic acid	C17 H26 O6 S	358.147	359.154	15.805	233575
MFCD27967839	C19 H20 O	264.151	263.143	15.813	521670
Bluensidine	C8 H16 N4 O6	264.108	287.097	15.871	252329
[Similar to: N1-(4,5-dihydro-1,3-thiazol-2-yl)-2-(2,4-dichlorophenoxy)propanamide; ΔMass: 0.1622 Da]	C14 H28 N2 O2 P2	318.162	317.154	15.871	894570
[Similar to: Benazol P; ΔMass: 0.0226 Da]	C8 H20 N O4 P	225.113	226.12	15.894	418302
dihydralazine	C8 H10 N6	190.097	191.104	15.91	4.02792e+06
Norfluoxetine	C16 H16 F3 N O	295.117	296.125	15.923	664048
Ranimustine	C10 H18 Cl N3 O7	327.082	328.089	15.924	144918
ATPA	C10 H16 N2 O4	228.11	229.117	15.952	2.04592e+06
aganepag	C24 H31 N O4 S	429.196	430.204	15.997	331960
E-64	C15 H27 N5 O5	357.202	358.209	16.012	216642
Hydroxynefazodone	C25 H32 Cl N5 O3	485.219	484.212	16.024	221228
L-Glutamic acid, 5-[2-(4-carboxyphenyl)hydrazide]	C12 H15 N3 O5	281.102	282.109	16.038	197924
Oxylone acetate	C24 H31 F O5	418.217	419.224	16.051	301777
Selodenoson	C17 H24 N6 O4	376.185	394.218	16.053	1.44313e+06
1-[(2R,5S,9R)-9-Bromo-6,10,10-trimethylspiro[4.5]dec-6-en-2-yl]ethanone	C15 H23 Br O	298.092	299.1	16.054	493022
12alpha-Fluoro-11beta,17beta-dihydroxyandrosta-1,4-dien-3-one	C19 H25 F O3	320.177	319.17	16.091	330761
[Similar to: jwh-018-d11; ΔMass: -40.0379 Da]	C14 H28 N6 S	312.209	357.208	16.095	591117
Amdoxovir	C9 H12 N6 O3	252.097	253.104	16.097	1.81019e+06
Famciclovir	C14 H19 N5 O4	321.144	322.151	16.108	519306
beta-Alanyl-3-methylhistidine	C10 H16 N4 O3	240.123	241.131	16.112	1.95804e+06
Homoanserine	C11 H18 N4 O3	254.139	255.146	16.158	2.59264e+07
N-(1-{[Methyl(2-methyl-2-propanyl)carbamoyl]amino}ethyl)-alpha-asparagine	C12 H24 N4 O4	288.181	289.188	16.158	260278
2-(Butyryloxy)-3-carboxy-N,N,N-trimethyl-1-propanaminium	C11 H22 N O4	232.155	233.162	16.173	595789
Ulipristal	C28 H35 N O3	433.263	434.27	16.178	238828
linatine	C10 H17 N3 O5	259.118	260.125	16.191	435538
saxagliptin	C18 H25 N3 O2	315.195	316.203	16.203	4.1585e+06
[Similar to: NP-001130; ΔMass: 38.0132 Da]	C7 H10 N6 O2	210.087	211.094	16.207	289114
Nopaline	C11 H20 N4 O6	304.139	305.146	16.22	2.87491e+06
linatine	C10 H17 N3 O5	259.118	260.125	16.265	657365
MFCD00272697	C12 H16 N2 O5 S	300.079	301.086	16.265	210561
lys-thr	C10 H21 N3 O4	247.154	248.162	16.266	349718
octocrylene	C24 H27 N O2	361.204	360.197	16.273	749555
diphthinate	C13 H22 N4 O4	298.165	299.172	16.274	1.16775e+07
Nelarabine	C11 H15 N5 O5	297.108	298.115	16.281	666499
Nopaline	C11 H20 N4 O6	304.139	305.146	16.296	470865
(±)-Ibotenic acid	C5 H6 N2 O4	158.033	159.04	16.296	282991
Cebranopadol	C24 H27 F N2 O	378.212	379.219	16.302	239939
Tetraacetylethylenediamine	C10 H16 N2 O4	228.11	229.117	16.31	549451
HC Blue 1	C11 H17 N3 O4	255.123	256.13	16.314	7.20113e+07
5,6-Dihydrothymidine	C10 H16 N2 O5	244.105	245.112	16.381	7.19418e+06
(−)-alpha-Santonin	C15 H18 O3	246.126	247.133	16.392	461216
Oxilorphan	C20 H27 N O2	313.204	312.197	16.414	719858
[Similar to: Dioxybenzone; ΔMass: -43.9874 Da]	C10 H16 O2 S	200.086	199.079	16.42	7.13473e+06
Valyl-4-hydroxyproline	C10 H18 N2 O4	230.126	269.089	16.421	4.30567e+06
S(8)-aminomethyldihydrolipoamide	C9 H20 N2 O S2	236.102	278.136	16.476	1.22948e+06
dimethametryn [JMAF]	C11 H21 N5 S	255.153	256.16	16.482	338066
Amitiza	C20 H32 F2 O5	390.223	429.186	16.52	668221
myxochelin B	C20 H25 N3 O6	403.174	404.181	16.533	854564
Asp-lys	C10 H19 N3 O5	261.133	262.141	16.574	452722
[Similar to: Benazol P; ΔMass: 0.0799 Da]	C9 H19 N7	225.17	226.177	16.67	1.09808e+08
2,5-Dimethyl-3-thioisovalerylfuran	C11 H16 O2 S	212.086	211.079	16.693	171903
DL-Nordihydroguaiaretic acid	C18 H22 O4	302.151	301.144	16.7	567284
triamterene	C12 H11 N7	253.107	295.141	16.713	957032
5'-[(3-Ammoniopropyl)amino]-5'-deoxyadenosine	C13 H23 N7 O3	325.185	326.193	16.825	6.50277e+06
Altretamine	C9 H18 N6	210.159	228.193	16.86	2.34613e+08
His-Leu	C12 H20 N4 O3	268.155	269.162	16.86	8.38669e+08
N~2~-Ethyl-N~4~-isopropyl-1,3,5-triazine-2,4,6-triamine	C8 H16 N6	196.144	229.177	16.861	9.04921e+06
[Similar to: 1-Linoleoyl glycerol; ΔMass: -112.0803 Da]	C9 H22 N8	242.197	243.204	16.862	4.23728e+06
2444643WXK	C13 H18 O4	238.121	237.114	16.888	1.37187e+06
2,5-Dihydroxy-3-[(2E,6E,10E)-3,7,11,15-tetramethyl-2,6,10,14-hexadecatetraen-1-yl]-1,4-benzoquinone	C26 H36 O4	412.262	411.255	16.9	319402
2,5-Dihydroxybenzoate 2-O-β-D-glucoside	C13 H16 O9	316.081	315.073	16.902	677691
Mitomycin	C15 H18 N4 O5	334.128	335.135	16.907	933126
anticapsin	C9 H13 N O4	199.085	198.077	16.927	450390
L-Glutamic acid, 5-[2-(4-carboxyphenyl)hydrazide]	C12 H15 N3 O5	281.102	282.109	16.928	2.1687e+06
hexahomomethionine	C11 H23 N O2 S	233.144	232.137	16.941	5.32093e+06
1-(6-Amino-9H-purin-9-yl)-1-deoxy-Î²-D-ribofuranuronamide	C10 H12 N6 O4	280.092	281.099	16.953	996666
streptobiosamine	C13 H23 N O9	337.136	336.129	16.985	249243
Acetoxolone	C32 H48 O5	512.351	513.358	17.004	155767
Citalopram	C20 H21 F N2 O	324.164	388.179	17.004	218768
asn-pro	C9 H15 N3 O4	229.107	230.115	17.041	461707
(4S,18S)-4,7-Dimethyl-18-[2-(methylsulfanyl)ethyl]-6-oxa-13,20-dithia-3,10,17,22,23,24-hexaazatetracyclo[17.2.1.1~5,8~.1~12,15~]tetracosa-1(21),5(24),7,12(23),14,19(22)-hexaene-2,9,16-trione	C20 H22 N6 O4 S3	506.087	505.08	17.074	170955
2-Methylaminoadenosine	C11 H16 N6 O4	296.123	297.13	17.131	3.69761e+06
Mitomycin	C15 H18 N4 O5	334.128	335.135	17.152	1.84479e+06
4',5,7-TRIMETHOXYFLAVONE	C18 H16 O5	312.099	311.092	17.19	2.84607e+06
FMNH2	C17 H23 N4 O9 P	458.119	457.112	17.225	1.02212e+06
Penciclovir	C10 H15 N5 O3	253.118	254.125	17.227	260858
Conflictan	C14 H18 F3 N O	273.134	274.141	17.285	331205
Micronomicin	C20 H41 N5 O7	463.3	446.297	17.309	328784
pro-gln	C10 H17 N3 O4	243.123	244.13	17.32	195343
2-(4-Methylthiazol-5-yl)ethyl hexanoate	C12 H19 N O2 S	241.113	240.106	17.322	110381
Aridanin	C38 H61 N O8	659.438	660.445	17.341	213298
Benzo(a)pyrene-9,10-diol	C20 H12 O2	284.084	285.091	17.347	3.95599e+06
moricizine	C22 H25 N3 O4 S	427.158	426.15	17.348	760220
(2R)-1-{[(2-Aminoethoxy)(hydroxy)phosphoryl]oxy}-3-hydroxy-2-propanyl (6Z,9Z,12Z,15Z)-6,9,12,15-octadecatetraenoate	C23 H40 N O7 P	473.255	474.263	17.353	223548
2,4-Diaminobutanoic acid	C4 H10 N2 O2	118.075	119.082	17.438	2.37422e+06
[Similar to: Taurocholic acid; ΔMass: -36.0263 Da]	C17 H37 N9 O5 S	479.265	480.273	17.44	1.32388e+06
S-[2-({N-[(2R)-2-Hydroxy-3,3-dimethyl-4-(phosphonooxy)butanoyl]-beta-alanyl}amino)ethyl] ethanethioate	C13 H25 N2 O8 P S	400.109	459.123	17.444	158521
[Similar to: Cefdinir; ΔMass: -158.9339 Da]	C9 H12 N6 O2	236.102	254.136	17.485	573385
2-amino-4-{[2-({[(3S)-2,3-dihydroxy-2-[(1S)-1-hydroxyethyl]butanoyl]oxy}methyl)phenyl]carbamoyl}butanoic acid	C18 H26 N2 O8	398.169	399.176	17.491	4.7898e+06
TAN-67	C23 H24 N2 O	344.188	343.18	17.51	465659
[Similar to: Cefdinir; ΔMass: -158.9338 Da]	C10 H23 P3	236.102	269.135	17.558	748147
3-(Acetylamino)-5-ethyl-1-adamantanecarboxylic acid	C15 H23 N O3	265.169	310.167	17.582	2.44488e+06
hexahomomethionine	C11 H23 N O2 S	233.144	232.137	17.61	1.58955e+06
Cromakalim	C16 H18 N2 O3	286.13	287.138	17.637	3.50089e+06
[Similar to: 4-benzoyl-9,13,13-trimethyl-8-oxatetracyclo[7.4.1.0Â?,â·.0ÂaÂ?,Âaâ´]tetradeca-2,4,6-triene-3,5-diol; ΔMass: -134.0991 Da]	C6 H11 N6 O2 P	230.068	231.076	17.638	4.08007e+06
Astromicin B	C15 H32 N4 O5	348.238	349.245	17.639	708622
melanostatin	C13 H24 N4 O3	284.186	285.193	17.645	83936.9
2-Methylaminoadenosine	C11 H16 N6 O4	296.123	297.13	17.691	6.72674e+06
Auriculoside	C22 H26 O10	450.152	451.159	17.733	5.39091e+06
[Similar to: Mupirocin; ΔMass: -238.1810 Da]	C11 H14 N6 O2	262.118	263.125	17.734	1.44057e+06
[Similar to: 1-(4-hydroxyphenyl)propane-1,2-diol; ΔMass: -36.0224 Da]	C3 H9 N4 P	132.056	133.064	17.734	1.96404e+06
Sibiromycin	C24 H33 N3 O7	475.233	458.23	17.739	370571
[Similar to: 1-(4-hydroxyphenyl)propane-1,2-diol; ΔMass: -36.0226 Da]	C3 H9 N4 P	132.056	133.063	17.749	8.69358e+06
2-Methylaminoadenosine	C11 H16 N6 O4	296.123	297.13	17.751	2.74184e+07
[Similar to: 4-Nitrophenol; ΔMass: 106.0449 Da]	C10 H15 N O4 S	245.072	244.065	17.753	1.56563e+06
Altretamine	C9 H18 N6	210.16	228.193	17.763	5.02092e+06
5-(5-Hydroxy-3,6,7-trimethoxy-4-oxo-4H-chromen-2-yl)-2-methoxyphenyl beta-D-glucopyranoside	C25 H28 O13	536.153	537.16	17.816	323082
Deoxypumiloside	C26 H28 N2 O8	496.183	497.191	17.817	519205
2-Methylaminoadenosine	C11 H16 N6 O4	296.123	297.13	17.818	1.29025e+08
2,4-Diaminobutanoic acid	C4 H10 N2 O2	118.075	119.082	17.872	695865
O-Demethylpuromycin	C21 H27 N7 O5	457.21	458.217	17.877	198000
Altretamine	C9 H18 N6	210.159	228.193	17.888	2.95234e+07
streptidine	C8 H18 N6 O4	262.139	263.146	17.896	310839
Ibrutinib	C25 H24 N6 O2	440.196	441.203	17.922	3.87238e+06
2,4-Diaminobutanoic acid	C4 H10 N2 O2	118.075	119.082	17.922	2.75013e+06
2-Methylaminoadenosine	C11 H16 N6 O4	296.123	297.13	17.925	4.9276e+06
[Similar to: jwh-018-d11; ΔMass: -41.0337 Da]	C16 H30 N3 O P	311.213	310.206	17.951	792319
acetophenazine	C23 H29 N3 O2 S	411.2	412.207	17.957	1.03773e+06
Fenretinide	C26 H33 N O2	391.253	374.25	18.025	748038
Batimastat	C23 H31 N3 O4 S2	477.176	478.183	18.041	715608
1Î²-Hydroxycholic acid	C24 H40 O6	424.281	425.288	18.042	145836
Formylkynurenine	C11 H12 N2 O4	236.08	237.088	18.066	149460
2,4-Diaminobutanoic acid	C4 H10 N2 O2	118.075	119.082	18.068	2.2751e+06
Marimastat	C15 H29 N3 O5	331.211	332.218	18.074	847159
Catalpol	C15 H22 O10	362.12	361.112	18.087	204464
PP242	C16 H16 N6 O	308.138	331.127	18.092	1.15622e+06
[Similar to: 2-hydroxy-6-[4-hydroxy-2-methoxy-6-(methoxycarbonyl)phenoxy]-4-methylbenzoic acid; ΔMass: 38.0971 Da]	C17 H22 N8 O3	386.182	387.189	18.093	2.53644e+07
2,4-Dihydroxy-6-[(2E,6E,10E)-3,7,11,15-tetramethyl-2,6,10,14-hexadecatetraen-1-yl]phenyl acetate	C28 H40 O4	440.294	439.286	18.099	526656
1-(6-Amino-9H-purin-9-yl)-1-deoxy-Î²-D-ribofuranuronamide	C10 H12 N6 O4	280.092	281.099	18.114	3.74776e+06
PP242	C16 H16 N6 O	308.138	309.145	18.132	187458
2-[3-[(4-amino-2-methyl-pyrimidin-5-yl)methyl]-2-(1-hydroxy-3-methyl-butyl)-4-methyl-thiazol-3-ium-5-yl]ethyl phosphono hydrogen phosphate	C17 H29 N4 O8 P2 S	511.116	512.123	18.144	377530
2-Methylaminoadenosine	C11 H16 N6 O4	296.123	297.13	18.156	1.84288e+07
2-(1-Ethyl-2-pyrrolidinyl)-5-[5-(ethylsulfonyl)-2-methoxyphenyl]-1H-pyrrole	C19 H26 N2 O3 S	362.167	363.174	18.184	174018
Quingestrone	C26 H38 O2	382.288	381.28	18.194	345047
heptabarbital	C13 H18 N2 O3	250.133	251.14	18.207	2.43285e+06
Cystothiazole A	C20 H26 N2 O4 S2	422.134	423.142	18.231	780097
Melilotoside	C15 H18 O8	326.1	327.108	18.232	1.12556e+06
2,4-Diaminobutanoic acid	C4 H10 N2 O2	118.075	119.082	18.232	3.59157e+06
[Similar to: N-{[(2R,3S,4R,5S)-3,4-Dihydroxy-5-{2-oxo-2-[4-(2-pyridinyl)-1-piperazinyl]ethyl}tetrahydro-2-furanyl]methyl}-3-fluorobenzamide; ΔMass: 108.0021 Da]	C25 H37 N4 O5 P3	566.199	565.191	18.234	952282
6-Ethyl-5-{3-[2-(trifluoromethyl)phenoxy]propoxy}-2,4(1H,3H)-pyrimidinediimine	C16 H19 F3 N4 O2	356.147	339.144	18.235	1.39733e+08
kresoxim-methyl	C18 H19 N O4	313.133	312.125	18.271	976796
Cyclopamine	C27 H41 N O2	411.315	412.323	18.319	533502
(17beta)-4,4-Difluoro-17-hydroxy-17-methylandrost-5-en-3-one	C20 H28 F2 O2	338.205	356.239	18.32	382270
[Similar to: N-{[(2R,3S,4R,5S)-3,4-Dihydroxy-5-{2-oxo-2-[4-(2-pyridinyl)-1-piperazinyl]ethyl}tetrahydro-2-furanyl]methyl}-3-fluorobenzamide; ΔMass: 108.0016 Da]	C25 H37 N4 O5 P3	566.198	565.191	18.32	1.1262e+06
his-tyr	C15 H18 N4 O4	318.132	301.129	18.327	378123
3-(4-Methoxyphenyl)-4-oxo-4H-chromen-7-yl beta-D-glucopyranosiduronic acid	C22 H20 O10	444.103	443.096	18.327	159317
Mono(2-ethyl-5-carboxypentyl) phthalate	C16 H20 O6	308.127	307.12	18.341	1.91106e+06
5-[3-(Dimethylamino)propyl]-10,11-dihydro-5H-dibenzo[b,f]azepin-2-yl beta-D-glucopyranosiduronic acid	C25 H32 N2 O7	472.22	473.227	18.352	302435
Batimastat	C23 H31 N3 O4 S2	477.176	478.183	18.355	1.31126e+06
2-Methylaminoadenosine	C11 H16 N6 O4	296.122	297.13	18.358	1.43753e+08
Cerlapirdine	C22 H23 N3 O3 S	409.147	408.14	18.363	51906.4
[Similar to: 5-(2,5-dihydroxyhexyl)oxolan-2-one; ΔMass: 21.9971 Da]	C9 H21 O4 P	224.118	225.125	18.366	1.76977e+06
1-(6-Amino-9H-purin-9-yl)-1-deoxy-Î²-D-ribofuranuronamide	C10 H12 N6 O4	280.091	281.099	18.443	1.00094e+06
his-tyr	C15 H18 N4 O4	318.132	301.129	18.459	1.29485e+06
6 beta hydroxy testosterone	C19 H28 O3	304.204	305.211	18.472	1.64701e+06
kresoxim-methyl	C18 H19 N O4	313.133	312.125	18.482	1.07435e+06
(1R,9S)-11-(2-Hydroxybenzyl)-5-[4-(methylsulfanyl)phenyl]-7,11-diazatricyclo[7.3.1.02,7]trideca-2,4-dien-6-one	C25 H26 N2 O2 S	418.171	419.178	18.491	1.18157e+06
[Similar to: 2,4,5-Trimethylaniline; ΔMass: -17.0642 Da]	C2 H7 N4 P	118.041	119.048	18.505	80480.4
2,4-Diaminobutanoic acid	C4 H10 N2 O2	118.075	119.082	18.544	1.4593e+06
VIRILON	C27 H40 O3	412.299	411.291	18.559	904278
N'1-(4-methoxybenzoyl)-2-({3-[4-(3-chlorophenyl)piperazino]propyl}thio)ethanohydrazide	C23 H29 Cl N4 O3 S	476.166	475.158	18.646	6.98812e+07
Celastrol	C29 H38 O4	450.276	449.268	18.686	268604
Quingestrone	C26 H38 O2	382.288	381.28	18.695	3.34234e+06
2,4-Diaminobutanoic acid	C4 H10 N2 O2	118.075	119.082	18.696	7.0668e+06
Quingestrone	C26 H38 O2	382.288	381.28	18.803	316627
2,4-Diaminobutanoic acid	C4 H10 N2 O2	118.075	119.082	18.889	1.37994e+06
plicamine	C26 H26 N2 O6	462.178	463.185	18.9	708157
(1R,9S)-11-(2-Hydroxybenzyl)-5-[4-(methylsulfanyl)phenyl]-7,11-diazatricyclo[7.3.1.02,7]trideca-2,4-dien-6-one	C25 H26 N2 O2 S	418.171	419.178	18.903	7.87707e+06
[Similar to: Prostaglandin F2?; ΔMass: 66.9720 Da]	C19 H37 N O5 P2	421.213	420.205	18.927	1.32007e+06
(1R,9S)-5-(1-Benzothiophen-2-yl)-11-(cyclohexylcarbonyl)-7,11-diazatricyclo[7.3.1.02,7]trideca-2,4-dien-6-one	C26 H28 N2 O2 S	432.186	471.149	18.936	599655
3beta-Fluoro-5beta-pregnan-20-one	C21 H33 F O	320.253	321.26	18.968	496594
Bifeprunox	C24 H23 N3 O2	385.178	384.171	18.972	765421
Rotenone	C23 H22 O6	394.14	436.173	18.986	1.55609e+06
Nifenazone	C17 H16 N4 O2	308.126	309.133	18.988	265430
[Similar to: Irganox 1010; ΔMass: -958.6925 Da]	C9 H10 N6 O	218.092	251.125	19.015	1.90478e+06
(3S)-3-{(Z)-[(3S)-3-{(Z)-[(3R)-3-Amino-1-hydroxy-4-methylpentylidene]amino}-1-hydroxybutylidene]amino}-5-methylhexanoic acid	C17 H33 N3 O4	343.247	344.255	19.044	3.05251e+07
sufotidine	C20 H31 N5 O3 S	421.213	420.206	19.056	2.93694e+06
gln-trp	C16 H20 N4 O4	332.148	315.145	19.167	1.6298e+07
[Similar to: 7-hydroxy-2-(4-hydroxyphenyl)-5-methoxy-3,4-dihydro-2H-1-benzopyran-4-one; ΔMass: -73.9088 Da]	C9 H20 N6	212.175	213.183	19.199	4.91515e+07
Cebranopadol	C24 H27 F N2 O	378.212	491.198	19.231	339427
({2-[(1R,9S)-5-(2-Naphthyl)-6-oxo-7,11-diazatricyclo[7.3.1.02,7]trideca-2,4-dien-11-yl]-2-oxoethyl}sulfanyl)acetic acid	C25 H24 N2 O4 S	448.147	447.14	19.274	2.03097e+07
rolitetracycline	C27 H33 N3 O8	527.225	526.218	19.339	2.43716e+06
O,O'-(6a,12a-Dichloro-6b,12b-dimethyl-6,12-dioxo-6a,12,12a,12b-tetrahydro-6H,6bH-chromeno[3',4':3,4]cyclobuta[1,2-c]chromene-3,9-diyl) O,O,O',O'-tetraethyl bis(phosphorothioate)	C28 H32 Cl2 O10 P2 S2	724.028	723.02	19.366	125284
Trendione	C18 H20 O2	268.147	269.154	19.477	1.15109e+07
sufotidine	C20 H31 N5 O3 S	421.213	420.205	19.521	1.0778e+06
2-oxo-10-methylthiodecanoic acid	C11 H20 O3 S	232.113	231.105	19.526	33611.1
methopromazine	C18 H22 N2 O S	314.146	315.153	19.552	1.42689e+07
Perindoprilat	C17 H28 N2 O5	340.2	358.234	19.693	3.57725e+06
6-Benzyl-3-(4-hydroxybenzyl)-4a-(4-hydroxyphenyl)-4a,5-dihydroimidazo[1,2-b][1,2,4]triazin-2(1H)-one	C25 H22 N4 O3	426.17	427.177	19.698	2.07593e+06
rolitetracycline	C27 H33 N3 O8	527.225	526.218	19.785	838139
Artemisinin	C15 H22 O5	282.148	281.141	19.834	855081
Cinchonan-9-ol	C19 H22 N2 O	294.172	293.165	19.839	2.21187e+06
[Similar to: N'1-(2-Chlorobenzylidene)-4-hydroxy-3-(methylthio)-4,5,6,7-tetrahydrobenzo[c]thiophene-1-carbohydrazide; ΔMass: 118.1386 Da]	C22 H34 N4 O3 S3	498.181	248.083	19.869	9.01316e+06
N,N-Dimethyl-2-{2-[(1S,9R,10S,15R,16R)-12,14,14,19-tetramethyl-8,19-diazapentacyclo[7.7.3.0~1,9~.0~2,7~.0~10,15~]nonadeca-2,4,6,11-tetraen-16-yl]-1H-indol-3-yl}ethanamine	C33 H42 N4	494.342	493.334	19.887	556282
(2E)-4-{[9-(alpha-D-Glucopyranosyl)-9H-purin-6-yl]amino}-2-methyl-2-buten-1-yl alpha-D-glucopyranoside	C22 H33 N5 O11	543.22	542.213	19.921	304694
(3S)-3-{(Z)-[(3S)-3-{(Z)-[(3R)-3-Amino-1-hydroxy-4-methylpentylidene]amino}-1-hydroxybutylidene]amino}-5-methylhexanoic acid	C17 H33 N3 O4	343.248	344.255	19.928	5.68586e+06
lycopersene	C40 H66	546.515	274.265	20.077	370276
Salmeterol	C25 H37 N O4	415.273	414.266	20.164	657817
(+)-Gibberellic acid	C19 H22 O6	346.143	345.136	20.301	379755
rolitetracycline	C27 H33 N3 O8	527.224	526.217	20.368	519349
Acrimarine H	C30 H27 N O7	513.178	512.171	20.384	241163
Hycanthone	C20 H24 N2 O2 S	356.155	337.137	20.384	1.51056e+08
Dacomitinib anhydrous	C24 H25 Cl F N5 O2	469.17	468.163	20.385	852676
Verlukast	C26 H27 Cl N2 O3 S2	514.114	513.106	20.386	407500
Gloriosine	C21 H23 N O6	385.151	384.144	20.389	339358
[Similar to: NP-007701; ΔMass: 0.1868 Da]	C11 H26 N6 O2	274.211	257.208	20.43	4.47649e+06
Cinchonan-9-ol	C19 H22 N2 O	294.172	293.165	20.433	4.12918e+07
Fortimicin KL1	C13 H28 N4 O7	352.195	351.189	20.437	284623
4-Allyl-2-(sulfooxy)phenyl benzoate	C16 H14 O6 S	334.05	369.02	20.438	170832
(3S)-3-{(Z)-[(3S)-3-{(Z)-[(3R)-3-Amino-1-hydroxy-4-methylpentylidene]amino}-1-hydroxybutylidene]amino}-5-methylhexanoic acid	C17 H33 N3 O4	343.247	344.255	20.53	4.93855e+06
Myristyl sulfate	C14 H30 O4 S	294.187	293.18	20.535	509946
(4R,5S,9S,10R,12S,13S)-1,5,9-Trimethyl-11,14,15,16-tetraoxatetracyclo[10.3.1.0~4,13~.0~8,13~]hexadecan-10-ol	C15 H24 O5	284.163	283.156	20.536	9.87924e+06
rolitetracycline	C27 H33 N3 O8	527.225	526.218	20.638	589032
3-Hydroxy-1-(8-hydroxy-6-methoxy-3-methyl-1-oxo-3,4-dihydro-1H-isochromen-7-yl)-3-methyl-2-butanyl acetate	C18 H24 O7	352.152	351.145	20.742	3.69616e+06
Dipropylcyclopentylxanthine	C16 H24 N4 O2	304.19	303.183	20.744	464772
(4R,5S,9S,10R,12S,13S)-1,5,9-Trimethyl-11,14,15,16-tetraoxatetracyclo[10.3.1.0~4,13~.0~8,13~]hexadecan-10-ol	C15 H24 O5	284.164	283.156	20.746	2.6051e+07
MFCD00037235	C16 H28 N4 O6	372.201	371.194	20.75	376625
[Similar to: NP-008882; ΔMass: -264.1239 Da]	C12 H24 N6	252.206	253.213	20.775	1.78597e+07
Quide	C24 H30 N2 O2 S	410.205	411.212	20.846	1.41149e+06
[Similar to: jwh-018-d11; ΔMass: -108.0401 Da]	C13 H29 N2 P	244.207	243.2	20.896	1.54822e+06
rolitetracycline	C27 H33 N3 O8	527.225	526.218	20.904	1.16972e+06
tretamine	C9 H12 N6	204.113	205.12	20.973	1.17046e+07
arg-asn	C10 H20 N6 O4	288.155	289.162	20.995	1.00243e+06
Dimethylenetriurea	C5 H12 N6 O3	204.098	237.131	20.995	1.75484e+06
2-Deoxystreptidine	C8 H18 N6 O3	246.144	247.152	20.998	7.92196e+06
3-oxo-C12-HSL	C16 H27 N O4	297.194	298.201	21.004	3.05874e+06
alexidine	C26 H56 N10	508.467	509.474	21.023	621310
[Similar to: (2S,3S,4S,8R,9S,13R,14R,15R,16R)-3,4,8,14,15-pentahydroxy-2,13,16-trimethyl-6-methylidene-10-oxatetracyclo[7.6.1.0Â?,â·.0ÂaÂ?,Âaâ¶]hexadecan-11-one; ΔMass: -194.2007 Da]	C4 H3 N2 O4 P	173.983	174.99	21.03	1.1141e+06
Selodenoson	C17 H24 N6 O4	376.185	377.193	21.059	431403
pyrazosulfuron-ethyl	C14 H18 N6 O7 S	414.094	415.101	21.059	450682
SSR161421	C25 H20 N4 O2	408.159	409.167	21.08	6.63475e+06
rolitetracycline	C27 H33 N3 O8	527.224	526.217	21.21	464990
Fluticasone furoate	C27 H29 F3 O6 S	538.161	537.154	21.215	314762
acetate2?,3?-(difluoromethylene)-5?-androstan-17?-ol	C22 H32 F2 O2	366.235	367.242	21.235	5.75889e+06
morroniside	C17 H26 O11	406.148	405.141	21.332	469408
minaprine	C17 H22 N4 O	298.179	297.172	21.394	8.39353e+06
Formoterol	C19 H24 N2 O4	344.173	343.165	21.477	499590
Rimexolone	C24 H34 O3	370.251	369.244	21.512	1.1475e+06
N-pentylpantothenamide	C14 H28 N2 O4	288.205	289.213	21.792	2.11468e+06
Vorinostat	C14 H20 N2 O3	264.148	265.156	21.8	4.22207e+06
[Similar to: jwh-018-d11; ΔMass: -108.0403 Da]	C13 H29 N2 P	244.207	243.199	21.877	2.29869e+06
(1R,9S)-11-(2-Hydroxybenzyl)-5-[4-(methylsulfanyl)phenyl]-7,11-diazatricyclo[7.3.1.02,7]trideca-2,4-dien-6-one	C25 H26 N2 O2 S	418.171	419.178	21.944	1.39122e+07
Idebenone	C19 H30 O5	338.211	337.203	21.956	232043
gibberellin A24	C20 H26 O5	346.18	345.172	21.968	545468
[Similar to: N-(2-{4-[5-(Acetylamino)-1H-benzimidazol-2-yl]phenyl}-1H-benzimidazol-5-yl)acetamide; ΔMass: 18.0100 Da]	C24 H30 N2 O2 S2	442.175	441.168	21.985	1.21489e+06
[Similar to: N-(2-{4-[5-(Acetylamino)-1H-benzimidazol-2-yl]phenyl}-1H-benzimidazol-5-yl)acetamide; ΔMass: 18.0096 Da]	C22 H31 Cl O7	442.174	441.167	22.086	1.2032e+06
Acitretin	C21 H26 O3	326.188	325.18	22.232	691431
Fortimicin KL1	C13 H28 N4 O7	352.196	351.189	22.246	964066
[Similar to: NP-005289; ΔMass: -188.1504 Da]	C6 H19 N8 O9 P	378.103	377.095	22.248	1.46317e+06
Triprolidine	C19 H22 N2	278.177	277.17	22.257	5.64194e+08
Ramatroban	C21 H21 F N2 O4 S	416.122	415.115	22.266	976326
[Similar to: jwh-018-d11; ΔMass: -108.0401 Da]	C13 H29 N2 P	244.207	243.2	22.275	1.57334e+06
terguride	C20 H28 N4 O	340.226	339.219	22.281	550416
N-Acetylleucylleucine	C14 H26 N2 O4	286.19	287.197	22.317	1.64e+06
prifelone	C19 H24 O2 S	316.151	315.144	22.369	77328.6
Calcitriol	C27 H44 O3	416.33	397.312	22.407	808243
[Similar to: jwh-018-d11; ΔMass: -108.0403 Da]	C13 H29 N2 P	244.207	243.199	22.433	5.42746e+06
Prednisolone farnesylate	C36 H50 O6	578.361	579.369	22.44	3.60136e+06
Edetol	C14 H32 N2 O4	292.237	293.244	22.491	1.01582e+07
7,15-Dihydroxy-8-oxo-12,13-epoxytrichothec-9-en-3-yl acetate	C17 H22 O7	338.136	356.17	22.587	4.8265e+06
ajugarin I	C24 H34 O7	434.231	433.223	22.591	313391
IMINOCTADINE	C18 H41 N7	355.341	356.348	22.599	1.3493e+06
2DF7X515LU	C26 H42 O	370.324	369.316	22.644	2.45117e+06
(11cis,13cis,13'cis)-1,1',2,2',7,7',8,8',11',12'-Decahydro-1',2'-epoxy-psi,psi-carotene	C40 H64 O	560.497	561.504	22.685	2.10408e+06
(22E)-Ergosta-5,7,22,24(28)-tetraen-3-ol	C28 H42 O	394.325	453.339	22.711	181571
1-(4-Hydroxy-3,5-dimethoxyphenyl)-7-(4-hydroxy-3-methoxyphenyl)-3,5-heptanediol	C22 H30 O7	406.198	441.167	22.742	1.98495e+06
ajugarin I	C24 H34 O7	434.231	433.224	22.751	741462
2-[(3E,7E)-4,8,12-Trimethyl-3,7,11-tridecatrien-1-yl]-6-chromanol	C25 H36 O2	368.272	367.265	22.769	435794
N-tert-Butyloxycarbonyl-deacetyl-leupeptin	C23 H44 N6 O5	484.335	485.342	22.81	1.12444e+06
2a,4-Dihydroxy-3-(hydroxymethyl)-6,6,7b-trimethyldecahydro-1H-cyclobuta[e]inden-2-yl 2,4-dihydroxy-5-methylbenzoate	C23 H32 O7	420.215	419.208	22.842	212521
benzobicyclon	C22 H19 Cl O4 S2	446.042	445.035	22.852	9.30151e+06
(15R)-21-Amino-10,18-dihydroxy-18-oxido-12-oxo-13,17,19-trioxa-18lambda~5~-phosphahenicosan-15-yl (9Z)-9-octadecenoate	C35 H68 N O9 P	677.464	678.471	22.866	1.53228e+06
ethambutol	C10 H24 N2 O2	204.184	426.401	22.869	1.93904e+07
Imidocarb	C19 H20 N6 O	348.17	371.159	22.872	4.78193e+06
Ramatroban	C21 H21 F N2 O4 S	416.123	415.115	22.903	2.17977e+06
ancistrocladine	C25 H29 N O4	407.208	406.2	22.915	307431
Droperidol	C22 H22 F N3 O2	379.169	378.161	22.948	589271
Rhynchophylline	C22 H28 N2 O4	384.204	383.197	22.988	52079.4
[Similar to: (4S,6S)-1-(Cyclopropylmethyl)-6-isobutyl-3,4,5,6-tetrahydro-1H-azepino[5,4,3-cd]indole-4-carboxylic acid; ΔMass: 135.9727 Da]	C11 H33 N10 O2 P3 S	462.172	461.165	23.01	1.67522e+06
Glutathionylaminopropylcadaverine	C18 H36 N6 O5 S	448.246	447.24	23.01	244172
(2R)-3-(Phosphonooxy)-2-[(9Z)-9-tetradecenoyloxy]propyl pentadecanoate	C32 H61 O8 P	604.41	605.417	23.052	1.26687e+06
tybamate	C13 H26 N2 O4	274.19	257.187	23.115	459837
amquinate	C18 H24 N2 O3	316.179	317.187	23.127	1.00775e+06
Prednisolone tebutate	C27 H38 O6	458.268	459.275	23.135	1.83553e+06
MFCD00010474	C27 H44 O2	400.335	399.328	23.159	1.10779e+06
2DF7X515LU	C26 H42 O	370.324	369.317	23.197	431856
[Similar to: jwh-018-d11; ΔMass: -40.9971 Da]	C17 H34 N3 P	311.25	310.243	23.21	3.18755e+06
5,14,15-Trihydroxy-2,9,26-trimethyl-3,19,23,28-tetraoxaoctacyclo[16.9.1.1~18,27~.0~1,5~.0~2,24~.0~8,17~.0~9,14~.0~21,26~]nonacos-11-ene-4,10,22,29-tetrone	C28 H32 O11	544.192	543.185	23.239	232071
Valsartan	C24 H29 N5 O3	435.226	434.219	23.292	1.04958e+06
FZ7700000	C27 H44 O	384.34	383.333	23.326	506306
(22S)-22-hydroxycampest-4-en-3-one	C28 H46 O2	414.351	413.343	23.368	380328
4-Fluoromuconolactone	C6 H5 F O4	160.018	159.011	23.401	8.82221e+06
[Similar to: N'-hydroxy-4,7-dimethylpyrazolo[5,1-c][1,2,4]triazine-3-carboximidamide; ΔMass: -0.0678 Da]	C9 H7 N2 O2 P	206.024	205.017	23.405	1.4038e+07
Retusin (flavonol)	C19 H18 O7	358.105	395.054	23.488	160878
235BBF3K97	C20 H28	268.219	267.211	23.498	245784
Pristimerin	C30 H40 O4	464.293	463.285	23.52	162950
FF-MAS	C29 H46 O	410.356	409.348	23.593	243808
4,4'-Diaponeurosporene	C30 H42	402.329	401.322	23.594	156120
(8Z,11Z,14Z,17Z,20Z,23Z)-hexacosahexaenoic acid	C26 H40 O2	384.303	383.296	23.618	324587
(6E,10E,14E)-7,11,15,19-Tetramethyl-3-methylene-1,6,10,14,18-icosapentaene	C25 H40	340.313	339.306	23.62	324412
1-(4-Hydroxy-3-methoxyphenyl)-3,5-diacetoxyoctane	C19 H28 O6	352.188	335.185	23.669	4.81776e+08
TMPTMA	C18 H26 O6	338.172	339.179	23.686	1.19358e+06
2EBS4A61GK	C25 H26 Cl N O	391.172	390.164	23.693	236704
Fortimicin KL1	C13 H28 N4 O7	352.197	351.19	23.695	1.72222e+08
fluanisone	C21 H25 F N2 O2	356.19	355.183	23.702	342597
2-methoxyestrone 3-glucosiduronic acid	C25 H32 O9	476.204	475.196	23.71	178727
IMINOCTADINE	C18 H41 N7	355.341	356.349	23.739	5.53507e+06
oxolucidine B	C30 H49 N3 O2	483.381	482.373	23.754	75710.7
[Similar to: jwh-018-d11; ΔMass: -108.2931 Da]	C4 H6 O8 P2	243.954	242.947	23.789	5.55482e+06
MFCD11045309	C27 H40 O2	396.304	395.297	23.795	213406
Spinosyn A 17-pseudoaglycone	C33 H50 O9	590.345	296.18	23.798	1.56311e+06
(6Z,10E,14E)-3,7,11,15,19-Pentamethyl-6,10,14-icosatrien-1-yl dihydrogen phosphate	C25 H47 O4 P	442.321	443.328	23.804	6.43196e+06
Kanokoside A	C21 H32 O12	476.188	475.18	23.81	292363
Picrasin C	C23 H34 O7	422.231	421.224	23.822	353223
FZ7700000	C27 H44 O	384.34	383.333	23.833	337823
IMINOCTADINE	C18 H41 N7	355.341	356.348	23.835	2.94131e+06
4-[(1E,3Z,5E,7E,9E,11E,13E,15E)-17-Hydroxy-3,7,12,16-tetramethyl-1,3,5,7,9,11,13,15-heptadecaoctaen-1-yl]-3,5,5-trimethyl-3-cyclohexen-1-ol	C30 H42 O2	434.32	469.29	23.988	156942
[Similar to: 5-(2,3-dihydro-1H-inden-5-yl)-2-methyl-7-(trifluoromethyl)pyrazolo[1,5-a]pyrimidine; ΔMass: 68.8334 Da]	C6 H2 N4 O16	385.947	384.94	23.993	3.64528e+06
(3E,5E,7E,9Z,11E,13E,15Z,17E)-18-(4-Hydroxy-2,6,6-trimethyl-1-cyclohexen-1-yl)-3,7,12,16-tetramethyl-3,5,7,9,11,13,15,17-octadecaoctaen-2-one	C31 H42 O2	446.32	445.313	24.004	355808
(-)-Vindoline	C25 H32 N2 O6	456.227	437.209	24.045	597578
6'-Apo-y-caroten-6'-al	C32 H42 O	442.324	441.317	24.061	108117
Purpurogallin	C11 H8 O5	220.038	219.03	24.066	3.3591e+07
Avermectin B1a	C48 H72 O14	872.493	435.239	24.08	266765
HGP 1	C24 H31 Cl O7	466.174	465.167	24.111	112672
Glutathionylspermine	C20 H41 N7 O5 S	491.289	490.282	24.145	183425
Prednisolone tebutate	C27 H38 O6	458.265	457.258	24.207	426582
(25R)-3-Oxocholest-4-en-26-al	C27 H42 O2	398.319	397.312	24.21	561207
[Similar to: 5-(2,3-dihydro-1H-inden-5-yl)-2-methyl-7-(trifluoromethyl)pyrazolo[1,5-a]pyrimidine; ΔMass: 136.8215 Da]	C9 H2 N4 O18	453.936	452.928	24.221	6.46527e+06
[Similar to: ethyl 3-cyano-6-methyl-2-(phenylthio)isonicotinate; ΔMass: -58.1357 Da]	C4 H Cl N2 O8	239.942	238.935	24.224	4.5987e+06
[Similar to: (2S)-N-Cyclopropyl-2-{(1S,7S,8S,8aS)-7-[(ethylcarbamoyl)amino]-1-hydroxy-4a,8-dimethyldecahydro-2-naphthalenyl}propanamide; ΔMass: -57.0617 Da]	C15 H35 N2 O P S	322.222	321.215	24.272	1.50997e+07
4-{[5-({4-[(5-Aminopentyl)(hydroxy)amino]-4-oxobutanoyl}amino)pentyl](hydroxy)amino}-4-oxobutanoic acid	C18 H34 N4 O7	418.244	419.252	24.293	1.28585e+06
Propantheline	C23 H30 N O3	368.221	367.214	24.3	75605.1
avenasterol	C29 H48 O	412.372	411.364	24.314	340492
FC6D57000M	C20 H24 N2 O S	340.162	341.169	24.357	338881
(.+/-.)-Ornidazole	C7 H10 Cl N3 O3	219.041	218.034	24.373	1.56838e+07
IMINOCTADINE	C18 H41 N7	355.341	338.338	24.381	1.68879e+07
[Similar to: CP-105696; ΔMass: -61.9403 Da]	C22 H38 O2 S	366.259	365.251	24.386	96355.8
Dimorpholamine	C20 H38 N4 O4	398.289	399.296	24.389	407731
TMPTMA	C18 H26 O6	338.173	339.181	24.421	859322
D-Arginyl-L-arginyl-D-isoleucine	C18 H37 N9 O4	443.297	442.289	24.452	849959
Metynodiol Diacetate	C25 H34 O4	398.247	399.255	24.455	609319
WNK	C21 H30 N6 O5	446.227	447.234	24.46	2.61327e+06
Asoprisnil	C28 H35 N O4	449.256	448.248	24.461	256269
1,1-Diethyl-3-oxo-2-triazanolate	C4 H10 N3 O2	132.077	133.085	24.463	300813
Karakoline	C22 H35 N O4	377.255	378.262	24.47	2.10809e+06
CUCURBITACIN C	C32 H48 O8	560.337	281.176	24.48	512167
8-(3-Oxatricyclo[3.2.1.0~2,4~]oct-6-yl)-1,3-dipropyl-3,7-dihydro-1H-purine-2,6-dione	C18 H24 N4 O3	344.184	327.181	24.483	780007
Artemotil	C17 H28 O5	312.194	313.201	24.485	2.44984e+06
(+)-calycanthidine	C23 H28 N4	360.232	361.239	24.485	692621
2'-Deoxycytidine-5'-monophosphorate	C9 H14 N3 O7 P	307.056	306.049	24.508	3.99989e+06
Purpurogallin	C11 H8 O5	220.037	219.03	24.511	2.75442e+07
WIN I(S)	C21 H28 N2 O3	356.209	355.202	24.511	459878
Hemibrevetoxin B	C28 H42 O7	490.292	489.285	24.519	904529
(3Z,6Z,9Z,12Z,19Z,22Z,25Z,28Z)-3,6,9,12,19,22,25,28-Hentriacontaoctaen-16-one	C31 H46 O	434.356	452.39	24.526	2.27837e+07
Karakoline	C22 H35 N O4	377.255	378.263	24.53	1.17268e+06
carpipramine	C28 H38 N4 O	446.304	445.297	24.533	567634
Prostaglandin D2 Ethanolamide	C22 H37 N O5	395.265	396.273	24.538	4.30743e+06
[Similar to: 5-benzyl-4-hydroxy-6H-pyrido[3,2,1-jk]carbazol-6-one; ΔMass: 5.1630 Da]	C15 H34 N6 O2	330.273	313.27	24.555	7.47709e+08
Athamantin	C24 H30 O7	430.198	431.205	24.557	128952
NORVERAPAMIL	C26 H36 N2 O4	440.268	441.276	24.557	562558
minaprine	C17 H22 N4 O	298.179	299.186	24.587	664722
D-Arginyl-L-arginyl-D-isoleucine	C18 H37 N9 O4	443.296	442.289	24.594	2.27275e+06
Edetol	C14 H32 N2 O4	292.235	293.242	24.596	276337
(3beta,9xi,10xi)-3-Hydroxy-24-methylene-9,19-cyclolanostan-28-al	C31 H50 O2	454.382	453.375	24.625	225523
4-(Acetoxymethyl)-7-(chloromethyl)-7-hydroxy-1,6,7,7a-tetrahydrocyclopenta[c]pyran-1,6-diyl bis(3-methylbutanoate)	C22 H31 Cl O8	458.171	457.163	24.636	165077
Cortisol	C21 H30 O5	362.209	363.216	24.643	2.09451e+06
Eliglustat	C23 H36 N2 O4	404.267	405.274	24.65	198729
9-fluoro-17-methyl-5beta-androstane-3alpha,11beta,17beta-triol	C20 H33 F O3	340.243	341.25	24.657	568778
[Similar to: Ergocristine; ΔMass: -255.9977 Da]	C20 H40 N3 P	353.297	352.29	24.66	3.60033e+06
Cys-tyr	C12 H16 N2 O4 S	284.084	285.091	24.69	4.35184e+06
SL9650000	C29 H44 O2	424.336	423.328	24.691	859262
[Similar to: jwh-018-d11; ΔMass: -108.2931 Da]	C4 H6 O8 P2	243.954	242.947	24.778	3.1428e+06
1-docosyl-2-[(10Z,13Z,16Z)-docosatrienoyl]-sn-glycero-3-phosphocholine	C52 H100 N O7 P	881.721	441.868	24.806	4.59399e+06
(3beta,24R,24'R)-fucosterol epoxide	C29 H48 O2	428.366	427.359	24.822	815300
[Similar to: 5(Z),8(Z),11(Z)-Eicosatrienoic acid methyl ester; ΔMass: -74.0396 Da]	C13 H30 N2 O2	246.232	247.239	24.824	6.47861e+06
Lupenone	C30 H48 O	424.372	423.365	24.857	296957
1-Methyl-N-(9-methyl-9-azabicyclo[3.3.1]non-3-yl)-1H-indazole-3-carboxamide	C18 H24 N4 O	312.194	313.202	24.873	812717
3, 5-Tetradecadiencarnitine	C21 H37 N O4	367.274	368.281	24.903	1.03978e+06
[(3S,3aR,5aR,7Z,11E,14aR,14bR)-3-Isopropenyl-5a,12,14b-trimethyl-1,2,3,3a,4,5,5a,6,9,10,13,14,14a,14b-tetradecahydrocycloundeca[e]inden-8-yl]methanol	C25 H40 O	356.309	355.301	24.915	144518
(3beta,8xi,9xi,17xi,20S,22E,24R)-24-Methyl-9,19-cyclolanosta-22,25-dien-3-ol	C31 H50 O	438.388	437.38	24.964	1.1077e+06
[Similar to: NP-022076; ΔMass: 1.0578 Da]	C20 H41 N5 O S	399.304	398.296	25	274305
KMK	C17 H35 N5 O4 S	405.241	406.248	25.018	3.83021e+07
Phytonadiol	C31 H48 O2	452.367	451.359	25.042	119452
Hemibrevetoxin B	C28 H42 O7	490.291	489.284	25.042	3.59564e+06
lifibrol	C21 H26 O4	342.182	343.19	25.047	1.20608e+06
usambarine	C30 H34 N4	450.276	449.269	25.076	50976.6
[Similar to: jwh-018-d11; ΔMass: -108.2933 Da]	C4 H4 O10 S	243.954	242.946	25.091	8.76299e+06
[Similar to: 5-(2,3-dihydro-1H-inden-5-yl)-2-methyl-7-(trifluoromethyl)pyrazolo[1,5-a]pyrimidine; ΔMass: 68.8332 Da]	C6 H12 O13 P2 S	385.947	384.94	25.093	4.08193e+06
[Similar to: 5-(2,3-dihydro-1H-inden-5-yl)-2-methyl-7-(trifluoromethyl)pyrazolo[1,5-a]pyrimidine; ΔMass: 136.8213 Da]	C9 H2 N4 O18	453.935	452.928	25.094	3.07187e+06
(22S)-22-hydroxycampest-4-en-3-one	C28 H46 O2	414.351	413.344	25.11	450102
(3S,3aR,5aR,7Z,11E,14aR,14bR)-3-Isopropenyl-5a,12,14b-trimethyl-1,2,3,3a,4,5,5a,6,9,10,13,14,14a,14b-tetradecahydrocycloundeca[e]indene-8-carbaldehyde	C25 H38 O	354.293	353.285	25.117	218499
[Similar to: 5,7-dimethyl-2-[(3-nitro-2-pyridyl)thio][1,2,4]triazolo[1,5-a]pyrimidine; ΔMass: 12.1910 Da]	C17 H35 N2 O P	314.25	313.242	25.162	2.20239e+06
Nafenopin	C20 H22 O3	310.156	311.164	25.194	1.91324e+06
2-[(2E,6E,10E,14E,18E,22E,26E,30E,34E,38E,42E,46E)-3,7,11,15,19,23,27,31,35,39,43,47,51-Tridecamethyl-2,6,10,14,18,22,26,30,34,38,42,46,50-dopentacontatridecaen-1-yl]-1,4-naphthoquinone	C75 H110 O2	1042.85	520.419	25.246	656578
[Similar to: jwh-018-d11; ΔMass: -108.2932 Da]	C4 H6 O8 P2	243.954	242.947	25.249	2.51221e+06
(25R)-3-Oxocholest-4-en-26-al	C27 H42 O2	398.32	397.312	25.26	245160
2-phytyl-1,4-dihydroxynaphthalene	C30 H46 O2	438.351	437.344	25.325	868608
(5E)-5-[(5-Methyl-2-thienyl)methylene]-2(5H)-furanone	C10 H8 O2 S	192.025	191.018	25.333	2.58902e+06
Purpurogallin	C11 H8 O5	220.038	219.03	25.334	5.72695e+07
(.+/-.)-Ornidazole	C7 H10 Cl N3 O3	219.041	218.034	25.334	7.13719e+07
Istamycin A	C17 H35 N5 O5	389.265	388.258	25.336	937844
TGASO	C4 H6 O5 S	165.993	164.986	25.359	2.28376e+06
Compound III(S)	C22 H30 N2 O3	370.225	369.218	25.365	676231
3beta-(1-Pyrrolidinyl)-5alpha-pregnane-11,20-dione	C25 H39 N O2	385.297	386.304	25.375	1.54382e+06
IMINOCTADINE	C18 H41 N7	355.341	397.375	25.375	3.82253e+06
4beta-Phorbol	C20 H28 O6	364.188	365.195	25.384	1.70748e+06
hydroxyprogesterone caproate	C27 H40 O4	428.293	427.286	25.388	132223
Astaxanthin	C40 H52 O4	596.387	597.394	25.402	416716
Idebenone	C19 H30 O5	338.21	339.217	25.45	1.80184e+06
[4-(9H-fluoren-9-yl)piperazino][1-(4-methoxyphenyl)-5-methyl-1H-pyrazol-4-yl]methanone	C29 H28 N4 O2	464.222	465.229	25.533	1.1436e+07
[Similar to: jwh-018-d11; ΔMass: -108.2931 Da]	C4 H6 O8 P2	243.954	242.947	25.601	7.63831e+06
[Similar to: 5-(2,3-dihydro-1H-inden-5-yl)-2-methyl-7-(trifluoromethyl)pyrazolo[1,5-a]pyrimidine; ΔMass: 68.8335 Da]	C9 H5 N6 O6 P3	385.948	384.94	25.601	5.85759e+06
(20Z)-6-Hydroxy-6-oxido-12-oxo-5,7,11-trioxa-2-aza-6lambda~5~-phosphapentacos-20-en-9-yl (6Z,9Z,12Z,15Z)-6,9,12,15-octadecatetraenoate	C38 H66 N O8 P	695.454	694.447	25.619	154610
prostaglandin G2 2-glyceryl ester	C23 H38 O8	442.256	443.263	25.648	6.55734e+06
[5,7,7'-Trihydroxy-2'-(4-methyl-3-penten-1-yl)-4-oxo-3,4-dihydro-2H,2'H-2,6'-bichromen-2'-yl]methyl hydrogen sulfate	C25 H26 O10 S	518.126	536.16	25.665	9.4743e+07
FF-MAS	C29 H46 O	410.356	409.349	25.692	301434
hexamidine	C20 H26 N4 O2	354.204	355.211	25.71	491059
4-{[5-({4-[(5-Aminopentyl)(hydroxy)amino]-4-oxobutanoyl}amino)pentyl](hydroxy)amino}-4-oxobutanoic acid	C18 H34 N4 O7	418.241	417.234	25.729	808016
terguride	C20 H28 N4 O	340.225	341.232	25.73	1.51845e+06
MFCD03411993	C18 H30 O5	326.21	327.217	25.749	3.33364e+06
[Similar to: jwh-018-d11; ΔMass: -108.2932 Da]	C4 H6 O8 P2	243.954	242.947	25.814	4.53582e+06
PHYLLOQUINONE OXIDE	C31 H46 O3	466.344	465.337	25.827	300258
3-Hydroxy-24-methylene-9,19-cyclolanostan-28-oic acid	C31 H50 O3	470.378	469.37	25.831	398422
Anecortave	C23 H30 O5	386.209	387.216	26.018	1.52529e+06
[Similar to: jwh-018-d11; ΔMass: -108.2932 Da]	C4 H6 O8 P2	243.954	242.947	26.019	6.22243e+06
(2E,4E,6E,8E,10E,12E,14E)-15-(4-Hydroxy-2,6,6-trimethyl-1-cyclohexen-1-yl)-4,9,13-trimethyl-2,4,6,8,10,12,14-pentadecaheptaenal	C27 H36 O2	392.27	391.262	26.044	226248
Anecortave	C23 H30 O5	386.209	387.216	26.079	155442
Anandamide	C22 H37 N O2	347.282	365.316	26.092	3.55896e+06
[Similar to: 2-(3,4-dihydroxyphenyl)-5,7-dihydroxy-3-{[(2S,3R,4S,5S)-3,4,5-trihydroxyoxan-2-yl]oxy}-4H-chromen-4-one; ΔMass: 38.2208 Da]	C25 H41 N6 O P	472.306	473.313	26.152	2.47946e+07
FZ7700000	C27 H44 O	384.339	383.332	26.164	85096.5
Benzonatate	C30 H53 N O11	603.361	604.368	26.176	515885
24-methylenecholesterol	C28 H46 O	398.356	397.349	26.178	486794
[Similar to: N2-{5-[(7-chloro-4-quinolyl)thio]-1,3,4-thiadiazol-2-yl}thiophene-2-carboxamide; ΔMass: 8.2829 Da]	C17 H33 N8 O2 P	412.246	413.253	26.188	3.27114e+06
[Similar to: Erucamide; ΔMass: -0.0405 Da]	C17 H35 N7	337.294	338.301	26.203	1.27857e+06
IMINOCTADINE	C18 H41 N7	355.341	356.348	26.241	5.28057e+06
[Similar to: N-(2-{4-[5-(Acetylamino)-1H-benzimidazol-2-yl]phenyl}-1H-benzimidazol-5-yl)acetamide; ΔMass: 148.0933 Da]	C26 H37 Cl N10 O S	572.258	571.251	26.256	1.77285e+06
[Similar to: NP-007701; ΔMass: 6.2123 Da]	C14 H28 N6	280.237	313.27	26.298	9.28156e+07
[Similar to: Deoxycholic Acid; ΔMass: -45.0025 Da]	C16 H37 N5 O3	347.29	346.283	26.547	977166
Prostaglandin G2	C20 H32 O6	368.22	369.227	26.62	3.6158e+06
terguride	C20 H28 N4 O	340.225	341.233	26.63	1.11496e+07
IMINOCTADINE	C18 H41 N7	355.341	356.348	26.633	1.19546e+07
[Similar to: ethyl 6-cyano-7-oxo-1,5-diphenyl-1,7-dihydro[1,2,4]triazolo[4,3-a]pyrimidine-3-carboxylate; ΔMass: -62.9025 Da]	C20 H26 N4	322.215	323.222	26.634	6.39609e+06
[Similar to: jwh-018-d11; ΔMass: -108.2934 Da]	C4 H6 O8 P2	243.954	242.946	26.838	3.60296e+07
mozenavir	C33 H36 N4 O3	536.277	537.284	26.89	250467
[Similar to: 5-[(E)-2-(3,5-dihydroxyphenyl)ethenyl]-2-methoxybenzene-1,3-diol; ΔMass: -88.0182 Da]	C8 H6 N6	186.066	187.073	26.918	3.10195e+06
Pepstatin	C34 H63 N5 O9	685.461	686.468	26.931	546744
D-Arginyl-L-arginyl-D-isoleucine	C18 H37 N9 O4	443.296	442.289	26.978	759039
[Similar to: 2,3,4-trichloro-1-naphthol; ΔMass: 17.1082 Da]	C9 H15 N O4 P2	263.049	262.041	26.987	3.95317e+07
(.+/-.)-Ornidazole	C7 H10 Cl N3 O3	219.041	218.034	26.988	6.88108e+07
2'-Deoxycytidine-5'-monophosphorate	C9 H14 N3 O7 P	307.056	306.049	26.99	2.70924e+06
Isoprothiolane sulfoxide	C12 H18 O5 S2	306.06	305.053	26.99	1.97035e+06
Purpurogallin	C11 H8 O5	220.037	219.03	26.992	5.49342e+07
1-guanidino-1-deoxy-scyllo-inositol 4-phosphate	C7 H16 N3 O8 P	301.068	300.061	26.994	196657
3,3'-Dimethyl-9H,9'H-1,1'-bicarbazole-2,2'-diol	C26 H20 N2 O2	392.153	393.16	27	538314
IMINOCTADINE	C18 H41 N7	355.341	356.349	27.001	1.65436e+06
avenasterol	C29 H48 O	412.372	411.364	27.04	1.27557e+06
IMINOCTADINE	C18 H41 N7	355.341	356.348	27.07	3.56971e+06
(6E,10E,14E)-7,11,15,19-Tetramethyl-3-methylene-1,6,10,14,18-icosapentaene	C25 H40	340.313	339.306	27.147	1.21696e+06
(2R)-1-(Octadecyloxy)-3-(palmitoyloxy)-2-propanyl (4Z,7Z,10Z,13Z,16Z,19Z)-4,7,10,13,16,19-docosahexaenoate	C59 H104 O5	892.785	298.602	27.161	354081
G1T38	C26 H34 N8 O	474.285	475.292	27.274	3.21054e+07
[Similar to: N-(2-{4-[5-(Acetylamino)-1H-benzimidazol-2-yl]phenyl}-1H-benzimidazol-5-yl)acetamide; ΔMass: 148.3474 Da]	C36 H73 Cl S	572.512	571.505	27.282	1.03131e+07
(3E,5E,7E,9Z,11E,13E,15Z,17E)-3,7,12,16-Tetramethyl-18-(2,6,6-trimethyl-1-cyclohexen-1-yl)-3,5,7,9,11,13,15,17-octadecaoctaen-2-one	C31 H42 O	430.325	431.332	27.526	313624
(2R)-1-(Palmitoyloxy)-3-(phosphonooxy)-2-propanyl (6Z,9Z,12Z)-6,9,12-octadecatrienoate	C37 H67 O8 P	670.457	671.464	27.761	381827
(9E)-1,9-Heptadecadiene-4,6-diyn-3-yl (9E,12Z)-9,12-octadecadienoate	C35 H54 O2	506.414	505.407	28.54	1.05626e+06
